# Supplementary material for: SALL3 expression balance underlies lineage biases in human induced pluripotent stem cell differentiation
Source: Nat Commun. 2019 May 15;10:2175. doi: 10.1038/s41467-019-09511-4 (PMC6520385; doi:10.1038/s41467-019-09511-4)
Supplement: Supplementary file 5 — Supplementary Data 1 [file 41467_2019_9511_MOESM5_ESM.xlsx]

## Sheet: Sheet1
Supplementary Dataset 1. 3362 probes that passed all criterias.
Probe Set ID	Representative Public ID	Gene Title	Gene Symbol
1255_g_at	L36861	guanylate cyclase activator 1A (retina)	GUCA1A
1552283_s_at	NM_024786	zinc finger, DHHC-type containing 11	ZDHHC11
1552291_at	NM_017861	phosphatidylinositol glycan anchor biosynthesis, class X	PIGX
1552319_a_at	NM_144506	kallikrein-related peptidase 8	KLK8
1552365_at	NM_033128	scinderin	SCIN
1552367_a_at	AF276507	scinderin	SCIN
1552368_at	NM_080618	CCCTC-binding factor (zinc finger protein)-like	CTCFL
1552455_at	NM_138818	prune homolog 2 (Drosophila)	PRUNE2
1552481_s_at	NM_006699	mannosidase, alpha, class 1A, member 2	MAN1A2
1552496_a_at	NM_015198	cordon-bleu homolog (mouse)	COBL
1552521_a_at	BC030710	transmembrane protein 74	TMEM74
1552575_a_at	NM_153344	chromosome 6 open reading frame 141	C6orf141
1552578_a_at	NM_138995	myosin IIIB	MYO3B
1552580_at	NM_173553	tripartite motif family-like 2	TRIML2
1552611_a_at	AL555086	Janus kinase 1	JAK1
1552621_at	BQ613856	polymerase (RNA) II (DNA directed) polypeptide J2	POLR2J2
1552622_s_at	BQ613856	PMS2 postmeiotic segregation increased 2 (S. cerevisiae)-like /// polymerase (RNA) II (DNA directed) polypeptide J2	LOC441259 /// POLR2J2
1552626_a_at	NM_030923	transmembrane protein 163	TMEM163
1552680_a_at	NM_020380	cancer susceptibility candidate 5	CASC5
1552735_at	AL832028	protocadherin gamma subfamily A, 4	PCDHGA4
1552754_a_at	AA640422	cell adhesion molecule 2	CADM2
1552760_at	BM726008	histone deacetylase 9	HDAC9
1552766_at	NM_147174	heparan sulfate 6-O-sulfotransferase 2	HS6ST2
1552767_a_at	NM_147174	heparan sulfate 6-O-sulfotransferase 2	HS6ST2
1552787_at	NM_033647	helicase (DNA) B	HELB
1552797_s_at	NM_144707	prominin 2	PROM2
1552849_at	NM_138804	chromosome 2 open reading frame 65	C2orf65
1552867_at	NM_138474	---	---
1552954_at	NM_173668	chromosome 5 open reading frame 17	C5orf17
1553027_a_at	NM_057162	kelch-like 4 (Drosophila)	KLHL4
1553122_s_at	NM_021163	RB-associated KRAB zinc finger	RBAK
1553138_a_at	NM_152363	ankyrin repeat and LEM domain containing 1	ANKLE1
1553219_a_at	NM_015365	Alport syndrome, mental retardation, midface hypoplasia and elliptocytosis chromosomal region gene 1	AMMECR1
1553229_at	NM_152412	zinc finger protein 572	ZNF572
1553276_at	NM_152476	zinc finger protein 560	ZNF560
1553304_at	NM_144703	LSM14B, SCD6 homolog B (S. cerevisiae)	LSM14B
1553322_s_at	NM_021961	TEA domain family member 1 (SV40 transcriptional enhancer factor)	TEAD1
1553349_at	NM_152641	AT rich interactive domain 2 (ARID, RFX-like)	ARID2
1553407_at	NM_033044	microtubule-actin crosslinking factor 1	MACF1
1553411_s_at	NM_171999	sal-like 3 (Drosophila)	SALL3
1553423_a_at	NM_144682	schlafen family member 13	SLFN13
1553542_at	NM_176816	coiled-coil domain containing 125	CCDC125
1553593_a_at	NM_005421	T-cell acute lymphocytic leukemia 2	TAL2
1553614_a_at	NM_173604	hypothetical protein FLJ25694 /// hypothetical protein LOC731932	FLJ25694 /// LOC731932
1553619_a_at	NM_138800	tripartite motif-containing 43 /// tripartite motif-containing 43B	TRIM43 /// TRIM43B
1553645_at	NM_173648	coiled-coil domain containing 141	CCDC141
1553688_at	NM_152396	methyltransferase like 6	METTL6
1553693_s_at	NM_032783	carbonyl reductase 4	CBR4
1553711_a_at	NM_153027	chromosome 4 open reading frame 39	C4orf39
1553743_at	NM_145280	family with sequence similarity 119, member A	FAM119A
1553749_at	NM_144664	family with sequence similarity 76, member B	FAM76B
1553778_at	NM_152559	Williams Beuren syndrome chromosome region 27	WBSCR27
1553822_at	NM_153708	receptor (chemosensory) transporter protein 1	RTP1
1553823_a_at	NM_153708	receptor (chemosensory) transporter protein 1	RTP1
1553830_s_at	NM_005361	melanoma antigen family A, 2 /// melanoma antigen family A, 2B	MAGEA2 /// MAGEA2B
1553873_at	NM_153270	kelch-like 34 (Drosophila)	KLHL34
1554029_a_at	BC030966	tetratricopeptide repeat domain 37	TTC37
1554036_at	BC036731	zinc finger and BTB domain containing 24	ZBTB24
1554053_at	BC007085	serine palmitoyltransferase, long chain base subunit 1	SPTLC1
1554062_at	AF380356	Xg blood group	XG
1554068_s_at	BC036246	chromosome 12 open reading frame 66	C12orf66
1554122_a_at	BC012536	hydroxysteroid (17-beta) dehydrogenase 12	HSD17B12
1554125_a_at	BC032567	neuroligin 4, Y-linked	NLGN4Y
1554147_s_at	AB063297	chromosome 3 open reading frame 15	C3orf15
1554234_at	BC034999	katanin p60 subunit A-like 2	KATNAL2
1554242_a_at	BC007230	coagulation factor C homolog, cochlin (Limulus polyphemus)	COCH
1554277_s_at	BC036056	Fanconi anemia, complementation group M	FANCM
1554287_at	BC011763	tripartite motif-containing 4	TRIM4
1554314_at	BC036917	chromosome 6 open reading frame 141	C6orf141
1554334_a_at	BC031044	DnaJ (Hsp40) homolog, subfamily A, member 4	DNAJA4
1554383_a_at	BC028121	translocation associated membrane protein 2	TRAM2
1554388_at	BC032462	vacuolar protein sorting 29 homolog (S. cerevisiae)	VPS29
1554445_at	BC008688	zinc finger protein 85	ZNF85
1554512_a_at	BC032307	coiled-coil domain containing 123	CCDC123
1554513_s_at	BC032307	coiled-coil domain containing 123	CCDC123
1554524_a_at	AF397394	olfactomedin 3	OLFM3
1554526_at	BC022531	olfactomedin 3	OLFM3
1554543_at	BC007524	sperm associated antigen 9	SPAG9
1554544_a_at	L18865	myelin basic protein	MBP
1554586_a_at	BC034917	Rho-related BTB domain containing 2	RHOBTB2
1554588_a_at	BC033795	tetratricopeptide repeat domain 30B	TTC30B
1554636_at	BC032569	---	---
1554638_at	BC032227	zinc finger, FYVE domain containing 16	ZFYVE16
1554640_at	BC039306	paralemmin 2	PALM2
1554670_at	BC029388	golgi-associated, gamma adaptin ear containing, ARF binding protein 1	GGA1
1554689_a_at	BC034018	neuroligin 4, X-linked	NLGN4X
1554752_a_at	BC010432	---	---
1554776_at	AF450454	zinc finger protein 42 homolog (mouse)	ZFP42
1554777_at	BI092935	zinc finger protein 42 homolog (mouse)	ZFP42
1554822_at	BC022419	putative homeodomain transcription factor 2	PHTF2
1554840_at	AF547222	anti-CNG alpha 1 cation channel translation product-like	LOC280665
1554889_at	BC015944	TIA1 cytotoxic granule-associated RNA binding protein	TIA1
1554915_a_at	BC034978	phosphodiesterase 12	PDE12
1554919_s_at	BC036351	chromosome 7 open reading frame 63	C7orf63
1554933_at	BC033817	PC4 and SFRS1 interacting protein 1	PSIP1
1554943_at	BC017303	villin 1	VIL1
1554948_at	BC034024	---	---
1554952_s_at	AY116207	NLR family, pyrin domain containing 12	NLRP12
1554963_at	BC033959	---	---
1554964_x_at	BC033959	---	---
1555019_at	BC038799	cadherin-related family member 1	CDHR1
1555058_a_at	BC034621	lysophosphatidylglycerol acyltransferase 1	LPGAT1
1555074_a_at	BC043409	potassium voltage-gated channel, subfamily H (eag-related), member 5	KCNH5
1555231_a_at	AF426267	chromosome 21 open reading frame 88	C21orf88
1555303_at	AB062477	---	---
1555347_at	BC033748	pyridoxal-dependent decarboxylase domain containing 1	PDXDC1
1555355_a_at	BC017314	v-ets erythroblastosis virus E26 oncogene homolog 1 (avian)	ETS1
1555358_a_at	BC034477	ectonucleoside triphosphate diphosphohydrolase 4	ENTPD4
1555384_a_at	BC022377	La ribonucleoprotein domain family, member 4	LARP4
1555387_at	AF258566	ubiquitin-like modifier activating enzyme 1	UBA1
1555409_a_at	AF218570	B melanoma antigen family, member 2 /// B melanoma antigen family, member 3 /// B melanoma antigen family, member 5 /// myeloid/lymphoid or mixed-lineage leukemia 3	BAGE2 /// BAGE3 /// BAGE5 /// MLL3
1555436_a_at	BC025700	AF4/FMR2 family, member 4	AFF4
1555446_s_at	BC046241	trafficking protein particle complex 10	TRAPPC10
1555559_s_at	AF419247	ubiquitin specific peptidase 25	USP25
1555591_at	BC018978	PIF1 5'-to-3' DNA helicase homolog (S. cerevisiae)	PIF1
1555724_s_at	BC010946	transgelin	TAGLN
1555725_a_at	AF493929	regulator of G-protein signaling 5	RGS5
1555742_at	U92817	---	---
1555800_at	BC038422	zinc finger protein 385B	ZNF385B
1555801_s_at	BC038422	zinc finger protein 385B	ZNF385B
1555842_at	BM978026	cytohesin 2	CYTH2
1555858_at	CA430188	hypothetical LOC440944	LOC440944
1555860_x_at	CA430188	hypothetical LOC440944	LOC440944
1555878_at	AK094613	Ribosomal protein S24	RPS24
1555888_at	AK095151	Ubiquitin protein ligase E3 component n-recognin 5	UBR5
1555892_s_at	BF476087	hypothetical LOC253039	LOC253039
1555912_at	AI016213	ST7 overlapping transcript 1 (non-protein coding)	ST7OT1
1555929_s_at	BM873997	---	---
1555945_s_at	AK091785	family with sequence similarity 120A	FAM120A
1555960_at	AK054976	histidine triad nucleotide binding protein 1	HINT1
1555967_at	AA362254	---	---
1555968_a_at	AA362254	---	---
1555996_s_at	AI332397	eukaryotic translation initiation factor 4A2	EIF4A2
1556012_at	BM976939	kelch domain containing 7A	KLHDC7A
1556037_s_at	AK098525	hedgehog interacting protein	HHIP
1556043_a_at	AK093733	---	---
1556046_a_at	AL832535	hypothetical LOC157627	LOC157627
1556055_at	U90905	---	---
1556128_a_at	AK094809	Ras protein-specific guanine nucleotide-releasing factor 2	RASGRF2
1556166_x_at	AK057525	---	---
1556211_a_at	N62827	---	---
1556212_x_at	N62827	---	---
1556226_at	R32470	---	---
1556235_at	AK091688	---	---
1556277_a_at	BG542611	---	---
1556318_s_at	N21434	---	---
1556325_at	AL832009	filamin A interacting protein 1	FILIP1
1556336_at	AA460960	RNA binding motif protein, X-linked	RBMX
1556339_a_at	BM353142	---	---
1556345_s_at	AF086534	---	---
1556347_at	W72151	---	---
1556348_at	AK095692	HEAT repeat containing 1	HEATR1
1556352_at	AI692624	---	---
1556409_a_at	AF086184	---	---
1556416_s_at	AF086242	---	---
1556432_at	BM987612	---	---
1556434_at	BQ777552	---	---
1556462_a_at	BE675108	---	---
1556499_s_at	BE221212	collagen, type I, alpha 1	COL1A1
1556543_at	AF086013	---	---
1556551_s_at	BQ027619	solute carrier family 39 (zinc transporter), member 6	SLC39A6
1556568_a_at	N46436	---	---
1556595_at	BQ025203	---	---
1556602_at	AW614839	---	---
1556656_at	BF477401	---	---
1556658_a_at	AA744622	---	---
1556672_a_at	AI190489	RNA binding motif protein 6	RBM6
1556735_at	AI939544	---	---
1556744_a_at	AI732587	---	---
1556818_at	BE671639	---	---
1556821_x_at	H48516	deleted in lymphocytic leukemia 2 (non-protein coding)	DLEU2
1556826_s_at	AW005545	chromosome 1 open reading frame 187	C1orf187
1556865_at	AF143885	---	---
1556925_at	AL360194	Structural maintenance of chromosomes 3	SMC3
1556931_at	AF086337	---	---
1556942_at	AL832732	---	---
1557091_at	BM973739	MEF2 activating motif and SAP domain containing transcriptional regulator	MAMSTR
1557122_s_at	BC036592	gamma-aminobutyric acid (GABA) A receptor, beta 2	GABRB2
1557128_at	AA960844	family with sequence similarity 111, member B	FAM111B
1557129_a_at	AA960844	family with sequence similarity 111, member B	FAM111B
1557143_at	AB067471	CUB and Sushi multiple domains 2	CSMD2
1557215_at	AK056212	---	---
1557217_a_at	BC043596	Fanconi anemia, complementation group B	FANCB
1557227_s_at	AW235355	translocated promoter region (to activated MET oncogene)	TPR
1557232_at	BC037807	---	---
1557238_s_at	BQ446762	---	---
1557240_a_at	BU689085	---	---
1557252_at	AK093532	---	---
1557265_at	BE242353	---	---
1557267_s_at	BF513233	hypothetical protein LOC284952	LOC284952
1557270_at	AA632049	---	---
1557293_at	CA418406	hypothetical LOC440993	LOC440993
1557302_at	BU689502	zinc finger protein 585B	ZNF585B
1557350_at	AA026297	GTPase activating protein (SH3 domain) binding protein 1	G3BP1
1557360_at	CA430402	leucine-rich PPR-motif containing	LRPPRC
1557383_a_at	AI925316	---	---
1557411_s_at	AK094254	solute carrier family 25, member 43	SLC25A43
1557418_at	W95007	Acyl-CoA synthetase long-chain family member 4	ACSL4
1557419_a_at	W95007	Acyl-CoA synthetase long-chain family member 4	ACSL4
1557432_at	BQ003426	RAS protein activator like 2	RASAL2
1557562_at	AI984118	GRIP1 associated protein 1	GRIPAP1
1557580_at	BC027347	---	---
1557674_s_at	AW591765	EF-hand calcium binding domain 2	EFCAB2
1557688_at	AL833022	---	---
1557707_at	X98206	---	---
1557718_at	AL834350	protein phosphatase 2, regulatory subunit B', gamma	PPP2R5C
1557737_s_at	AI880383	natural killer-tumor recognition sequence	NKTR
1557751_at	AI537913	---	---
1557756_a_at	AW028337	chromosome 14 open reading frame 145	C14orf145
1557759_at	AW102805	ATP5S-like	ATP5SL
1557765_at	BC039509	hypothetical protein LOC643401	LOC643401
1557804_at	N23846	---	---
1557805_at	AF085969	---	---
1557809_a_at	AF085825	---	---
1557810_at	BM352108	---	---
1557813_at	BF724621	---	---
1557828_a_at	BE675061	Chromosome 5 open reading frame 28	C5orf28
1557918_s_at	AU131482	solute carrier family 16, member 1 (monocarboxylic acid transporter 1)	SLC16A1
1557996_at	AK091784	postmeiotic segregation increased 2-like 5-like	LOC100132832
1558002_at	BQ944989	Serine/threonine kinase receptor associated protein	STRAP
1558014_s_at	BG261090	fatty acyl CoA reductase 1	FAR1
1558017_s_at	BG109597	---	---
1558076_at	BF380051	ankyrin repeat domain 32	ANKRD32
1558077_s_at	BG202523	malate dehydrogenase 1B, NAD (soluble)	MDH1B
1558080_s_at	BG913589	DnaJ (Hsp40) homolog, subfamily C, member 3	DNAJC3
1558111_at	AL562860	muscleblind-like (Drosophila)	MBNL1
1558152_at	BE092211	hypothetical LOC100131262	LOC100131262
1558154_at	AF289551	---	---
1558173_a_at	AK093016	leucine zipper protein 1	LUZP1
1558212_at	BC004474	hypothetical LOC401491	FLJ35024
1558217_at	AK074465	schlafen family member 13	SLFN13
1558220_at	BM914560	Mucin 20, cell surface associated	MUC20
1558250_s_at	AI538880	---	---
1558256_at	AK055559	hypothetical LOC148189	LOC148189
1558346_at	BG535811	COX17 cytochrome c oxidase assembly homolog (S. cerevisiae)	COX17
1558371_a_at	BQ899060	---	---
1558385_at	AL832806	---	---
1558388_a_at	R41806	hypothetical LOC643763	LOC643763
1558410_s_at	AW974642	---	---
1558460_at	AL707614	ATP-binding cassette, sub-family C (CFTR/MRP), member 5	ABCC5
1558466_at	BE156619	UDP-glucose glycoprotein glucosyltransferase 2	UGGT2
1558467_a_at	BE156619	UDP-glucose glycoprotein glucosyltransferase 2	UGGT2
1558486_at	BC022394	zinc finger protein 493	ZNF493
1558501_at	AI631915	dynamin 3	DNM3
1558515_at	AK057701	non-protein coding RNA 182	NCRNA00182
1558523_at	AJ420563	family with sequence similarity 184, member A	FAM184A
1558599_at	AA532745	---	---
1558678_s_at	BE708432	metastasis associated lung adenocarcinoma transcript 1 (non-protein coding)	MALAT1
1558695_at	AF085937	---	---
1558710_at	BI791845	---	---
1558714_at	BC043430	---	---
1558719_s_at	BG059052	RPA interacting protein	RPAIN
1558732_at	AK074900	mitogen-activated protein kinase kinase kinase kinase 4	MAP4K4
1558747_at	AA336502	structural maintenance of chromosomes flexible hinge domain containing 1	SMCHD1
1558748_at	AL832759	---	---
1558754_at	AA484731	zinc finger protein 763	ZNF763
1558759_s_at	AA310888	cytoplasmic linker associated protein 2	CLASP2
1558783_at	AK024805	---	---
1558791_at	BC038558	hypothetical LOC286467	LOC286467
1558809_s_at	AK094324	hypothetical LOC284408	LOC284408
1558815_at	BC035329	sorbin and SH3 domain containing 2	SORBS2
1558822_at	AF147412	---	---
1558887_at	AK096828	zinc finger protein 321	ZNF321
1558922_at	CA776505	---	---
1558924_s_at	BF673049	CAP-GLY domain containing linker protein 1	CLIP1
1558937_s_at	AL711520	---	---
1558971_at	BC043608	thymocyte selection associated	THEMIS
1558972_s_at	BC043608	thymocyte selection associated	THEMIS
1559025_at	AL833770	septin 9	2013-09-09
1559039_at	AK096808	DEAH (Asp-Glu-Ala-His) box polypeptide 36	DHX36
1559044_at	BC012538	exosome component 1	EXOSC1
1559054_a_at	BC027905	---	---
1559065_a_at	BC039679	C-type lectin domain family 4, member G	CLEC4G
1559078_at	BM193618	B-cell CLL/lymphoma 11A (zinc finger protein)	BCL11A
1559094_at	AK095307	F-box protein 9	FBXO9
1559096_x_at	AK095307	F-box protein 9	FBXO9
1559109_a_at	BE147896	---	---
1559139_at	BC009786	nucleolar complex associated 2 homolog (S. cerevisiae)	NOC2L
1559149_at	BC041997	---	---
1559156_at	BC036508	---	---
1559171_at	BG819763	hypothetical LOC401884	MGC57346
1559214_at	AL360145	---	---
1559232_a_at	BC029450	---	---
1559240_at	AA811339	---	---
1559259_at	AF339820	---	---
1559266_s_at	AI363206	chromosome 10 open reading frame 140	C10orf140
1559280_a_at	AA483467	---	---
1559332_at	BC016339	---	---
1559355_at	CA336449	neurexophilin 2	NXPH2
1559360_at	AL833045	---	---
1559362_at	BC039419	---	---
1559391_s_at	AI084451	---	---
1559394_a_at	AA284248	---	---
1559401_a_at	BI052176	---	---
1559410_at	AA524609	---	---
1559436_x_at	AL832061	---	---
1559449_a_at	BF679633	Zinc finger protein 254	ZNF254
1559462_at	BC043411	---	---
1559470_at	AY063451	D21S2088E	D21S2088E
1559471_s_at	AY063451	D21S2088E	D21S2088E
1559490_at	AL832278	leucine-rich repeats and calponin homology (CH) domain containing 3	LRCH3
1559491_at	AL390180	---	---
1559496_at	AL833123	pyrophosphatase (inorganic) 2	PPA2
1559500_at	BC036005	vacuolar protein sorting 8 homolog (S. cerevisiae)	VPS8
1559503_a_at	AA350425	zinc finger protein 91 pseudogene	LOC441666
1559514_at	AK095188	hypothetical LOC100132077	LOC100132077
1559529_at	BC043202	PTK2 protein tyrosine kinase 2	PTK2
1559582_at	BC033251	ras homolog gene family, member Q	RHOQ
1559589_a_at	BU568278	---	---
1559696_at	AF086027	---	---
1559697_a_at	AF086027	---	---
1559746_a_at	AK096662	zinc finger protein 718	ZNF718
1559827_at	BC039495	hypothetical LOC401074	LOC401074
1559861_at	BC042913	---	---
1559964_at	AK096036	FLJ38717 protein	FLJ38717
1559977_a_at	AL832282	solute carrier family 25, member 34	SLC25A34
1559988_at	AB075842	zinc finger protein 483	ZNF483
1559993_at	AK091504	Sideroflexin 3	SFXN3
1560014_s_at	AI133523	pyridoxal-dependent decarboxylase domain containing 1	PDXDC1
1560017_at	AK074973	transmembrane and tetratricopeptide repeat containing 3	TMTC3
1560031_at	R19413	FERM domain containing 4A	FRMD4A
1560033_at	AK090834	methylcrotonoyl-CoA carboxylase 2 (beta)	MCCC2
1560048_at	BM041827	---	---
1560112_at	AK054833	WD repeat and FYVE domain containing 2	WDFY2
1560171_at	R34775	---	---
1560258_a_at	BC035780	---	---
1560263_at	BC016780	---	---
1560271_at	BC030757	---	---
1560297_at	BG928538	---	---
1560342_at	BC036606	---	---
1560386_at	BC041658	---	---
1560422_at	BF346537	---	---
1560520_at	BC039682	hypothetical LOC401312	LOC401312
1560622_at	AK000203	---	---
1560659_at	AL832439	---	---
1560661_x_at	AL832439	---	---
1560728_at	AL833050	---	---
1560738_at	BC041933	---	---
1560739_a_at	BC041933	---	---
1560741_at	AL832250	small nuclear ribonucleoprotein polypeptide N	SNRPN
1560763_at	BC033548	---	---
1560774_at	AK097810	---	---
1560776_at	AU121725	---	---
1560779_a_at	AK092139	Zinc finger protein 568	ZNF568
1560813_at	BF692592	---	---
1560853_x_at	BC017970	zinc finger protein 826, pseudogene	ZNF826P
1560859_at	BE070078	---	---
1560906_at	AF086079	---	---
1561017_at	AF087983	---	---
1561079_at	BC035170	ankyrin repeat domain 28	ANKRD28
1561166_a_at	T52172	---	---
1561190_at	AF087989	cyclin-dependent kinase-like 3	CDKL3
1561195_at	AL832142	---	---
1561206_at	BC041370	kelch-like 8 (Drosophila)	KLHL8
1561324_at	AL831899	---	---
1561341_at	BC035108	---	---
1561361_at	AK094189	zinc finger protein 660	ZNF660
1561367_a_at	BC035104	---	---
1561534_at	BC037815	---	---
1561642_at	AF085859	---	---
1561654_at	AF085978	---	---
1561690_at	BC041991	---	---
1561737_at	AL832898	---	---
1561786_at	AK074478	---	---
1561829_at	BC033960	---	---
1561856_at	BC030088	---	---
1561895_at	BC030740	---	---
1561963_at	AL832107	microRNA 4296	MIR4296
1561965_at	BE466925	Small nuclear ribonucleoprotein polypeptide B''	SNRPB2
1561973_at	AL833124	SWI/SNF related, matrix associated, actin dependent regulator of chromatin, subfamily c, member 2	SMARCC2
1562033_at	BC041918	---	---
1562056_at	BU955063	---	---
1562062_at	BM041211	KIAA1245 /// neuroblastoma breakpoint family, member 1 /// neuroblastoma breakpoint family, member 10 /// neuroblastoma breakpoint family, member 11 /// neuroblastoma breakpoint family, member 12 /// neuroblastoma breakpoint family, member 24 /// neuroblastoma breakpoint family, member 8 /// neuroblastoma breakpoint family, member 9	KIAA1245 /// NBPF1 /// NBPF10 /// NBPF11 /// NBPF12 /// NBPF24 /// NBPF8 /// NBPF9
1562063_x_at	BM041211	KIAA1245 /// neuroblastoma breakpoint family, member 1 /// neuroblastoma breakpoint family, member 10 /// neuroblastoma breakpoint family, member 11 /// neuroblastoma breakpoint family, member 12 /// neuroblastoma breakpoint family, member 24 /// neuroblastoma breakpoint family, member 8 /// neuroblastoma breakpoint family, member 9	KIAA1245 /// NBPF1 /// NBPF10 /// NBPF11 /// NBPF12 /// NBPF24 /// NBPF8 /// NBPF9
1562169_at	AL109688	---	---
1562235_s_at	AL832146	---	---
1562244_at	AL833487	Zinc finger protein 578	ZNF578
1562245_a_at	AL833487	Zinc finger protein 578	ZNF578
1562280_at	BC041822	---	---
1562283_at	AL833111	---	---
1562337_at	AK095468	olfactory receptor, family 7, subfamily D, member 2	OR7D2
1562348_at	AK097381	hypothetical LOC400680	LOC400680
1562391_at	AK091497	beta-1,3-N-acetylgalactosaminyltransferase 2	B3GALNT2
1562416_at	AI524619	---	---
1562454_at	AL832684	---	---
1562484_at	BC041481	chromosome 17 open reading frame 104	C17orf104
1562505_at	BC035700	---	---
1562527_at	AF519622	hypothetical protein LOC283027	LOC283027
1562641_at	BC016784	family with sequence similarity 122C	FAM122C
1562673_at	BC043161	---	---
1562683_a_at	BC035722	hypothetical LOC285547	LOC285547
1562686_at	AK000165	---	---
1562687_x_at	AK000165	---	---
1562828_at	BC037816	---	---
1562938_at	BC015216	---	---
1562948_at	BC035661	---	---
1562955_at	BC028181	---	---
1563022_at	BC017958	coiled-coil domain containing 160	CCDC160
1563051_at	BC017975	oxysterol binding protein	OSBP
1563217_at	BI598831	---	---
1563357_at	AL049245	---	---
1563364_at	BC008462	---	---
1563414_at	AF087981	---	---
1563453_at	AL833544	---	---
1563455_at	AL832068	SIK family kinase 3	SIK3
1563512_at	AK024942	Nitric oxide synthase 1 (neuronal) adaptor protein	NOS1AP
1563521_at	AK074231	MOB1, Mps One Binder kinase activator-like 2B (yeast)	MOBKL2B
1563881_at	AL831897	---	---
1563947_a_at	AK097177	ELKS/RAB6-interacting/CAST family member 1	ERC1
1564039_at	AK092117	zinc finger and SCAN domain containing 23	ZSCAN23
1564220_a_at	AK096932	---	---
1564231_at	AK025109	intraflagellar transport 80 homolog (Chlamydomonas)	IFT80
1564378_a_at	AK025101	---	---
1564381_s_at	AK001814	hypothetical LOC100505876	LOC100505876
1564413_at	AK093435	hypothetical locus LOC388666	FLJ36116
1564424_at	BC035983	---	---
1564639_at	BC030635	Similar to Serine/threonine-protein kinase PRKX (Protein kinase PKX1)	LOC389906
1564753_at	BC017948	---	---
1564773_x_at	BC015876	---	---
1564964_at	AL137427	---	---
1565436_s_at	AF024540	myeloid/lymphoid or mixed-lineage leukemia (trithorax homolog, Drosophila)	MLL
1565595_at	AU144979	---	---
1565598_at	BC026299	---	---
1565620_at	BG621044	ArfGAP with GTPase domain, ankyrin repeat and PH domain 4	AGAP4
1565703_at	AL832789	SMAD family member 4	SMAD4
1565716_at	BE930017	fused in sarcoma	FUS
1565863_at	AF085948	---	---
1565886_at	W04694	---	---
1565889_at	AF075067	---	---
1565939_at	AF085882	chromosome 5 open reading frame 22	C5orf22
1565975_at	AK074226	---	---
1566001_at	AK096064	---	---
1566079_at	AL833001	ribosomal protein S16 pseudogene 5	RPS16P5
1566152_a_at	BG826971	CLP1, cleavage and polyadenylation factor I subunit, homolog (S. cerevisiae)	CLP1
1566191_at	AI907884	Suppressor of zeste 12 homolog (Drosophila)	SUZ12
1566243_at	AL390176	---	---
1566340_at	BG944179	small nucleolar RNA, C/D box 8	SNORD8
1566426_at	AL833305	---	---
1566480_x_at	AK096357	Chromosome 17 open reading frame 104	C17orf104
1566491_at	AL831888	---	---
1566539_at	AL050129	---	---
1566761_a_at	AK094122	hypothetical LOC401106	FLJ34208
1566780_at	AL359566	---	---
1566783_at	BC006563	---	---
1566785_x_at	AK025172	N-ethylmaleimide-sensitive factor	NSF
1566887_x_at	AY094612	---	---
1566937_at	AK000016	---	---
1567013_at	AF323119	nuclear factor (erythroid-derived 2)-like 2	NFE2L2
1567044_s_at	AF085866	---	---
1567183_s_at	U61087	---	---
1568612_at	BC036030	gamma-aminobutyric acid (GABA) A receptor, gamma 2	GABRG2
1568658_at	BU069195	chromosome 2 open reading frame 74	C2orf74
1568720_at	BC018100	zinc finger protein 506	ZNF506
1568732_at	BC013148	---	---
1568736_s_at	BC030096	---	---
1568780_at	BC030211	---	---
1568801_at	BC037823	chromosome 15 open reading frame 44	C15orf44
1568803_at	BC036397	---	---
1568807_a_at	AI301081	---	---
1568815_a_at	AA903184	DEAD (Asp-Glu-Ala-Asp) box polypeptide 50	DDX50
1568817_at	BC020585	---	---
1568858_at	BC013247	---	---
1568865_at	BC035148	Farnesyltransferase, CAAX box, beta	FNTB
1568868_at	BC039307	cytochrome P450, family 27, subfamily C, polypeptide 1	CYP27C1
1568997_at	BC009757	---	---
1569023_a_at	BC020935	---	---
1569033_at	BC019258	insulin-like growth factor 2 mRNA binding protein 3	IGF2BP3
1569039_s_at	BC029855	zinc finger protein 677	ZNF677
1569041_at	BC035102	---	---
1569098_s_at	BU508386	tumor protein p53 binding protein 1	TP53BP1
1569111_at	BC040649	SRY (sex determining region Y)-box 13	SOX13
1569128_at	BC016013	chromosome 3 open reading frame 38	C3orf38
1569142_at	BC029514	tripartite motif-containing 13	TRIM13
1569147_at	BE891071	---	---
1569180_at	BC017896	---	---
1569181_x_at	BC017896	---	---
1569183_a_at	BC032237	choroideremia (Rab escort protein 1)	CHM
1569189_at	AF289605	tetratricopeptide repeat domain 9C	TTC9C
1569191_at	BC016785	zinc finger protein 826, pseudogene	ZNF826P
1569202_x_at	BF847120	---	---
1569264_at	BC013370	hypothetical LOC400655	LOC400655
1569287_at	BC017942	---	---
1569290_s_at	BC032004	glutamate receptor, ionotrophic, AMPA 3	GRIA3
1569293_x_at	BC015342	ciliary rootlet coiled-coil, rootletin pseudogene 2	CROCCP2
1569302_at	BC017394	KIAA1731	KIAA1731
1569312_at	BE383308	---	---
1569316_at	BC009590	tripartite motif-containing 24	TRIM24
1569320_at	CA391618	GC-rich promoter binding protein 1-like 1	GPBP1L1
1569323_at	BU853579	protein tyrosine phosphatase, receptor type, G	PTPRG
1569368_at	BC014481	actin, gamma pseudogene	LOC283693
1569377_at	BC031220	transmembrane protein 67	TMEM67
1569468_at	BC028359	zinc finger protein 876, pseudogene	ZNF876P
1569469_a_at	BC040321	LIM homeobox 8	LHX8
1569472_s_at	BC026260	tetratricopeptide repeat domain 3	TTC3
1569476_at	BC033224	hypothetical LOC26082	DKFZP434L187
1569478_s_at	BC024732	---	---
1569484_s_at	AL603301	MDN1, midasin homolog (yeast)	MDN1
1569487_at	AF289576	---	---
1569512_at	BC022883	---	---
1569519_at	BC039454	KIAA1245 /// neuroblastoma breakpoint family, member 1 /// neuroblastoma breakpoint family, member 10 /// neuroblastoma breakpoint family, member 11 /// neuroblastoma breakpoint family, member 12 /// neuroblastoma breakpoint family, member 24 /// neuroblastoma breakpoint family, member 8 /// neuroblastoma breakpoint family, member 9	KIAA1245 /// NBPF1 /// NBPF10 /// NBPF11 /// NBPF12 /// NBPF24 /// NBPF8 /// NBPF9
1569527_at	BC017275	---	---
1569538_at	AF130084	---	---
1569540_at	BC035958	---	---
1569542_at	BC020926	---	---
1569601_at	BF106979	---	---
1569706_at	BC017579	Myb-like, SWIRM and MPN domains 1	MYSM1
1569723_a_at	BC011119	spire homolog 2 (Drosophila)	SPIRE2
1569854_at	BC029474	---	---
1569868_s_at	BC041011	essential meiotic endonuclease 1 homolog 2 (S. pombe)	EME2
1569923_s_at	BC008363	hypothetical LOC285708	LOC285708
1569927_at	BC039407	---	---
1569930_at	BC014996	---	---
1569940_at	BC039336	Solute carrier family 6, member 16	SLC6A16
1569999_at	BC036316	---	---
1570020_at	BC024222	acetoacetyl-CoA synthetase pseudogene 1	AACSP1
1570032_at	BC035640	adaptor-related protein complex 3, beta 2 subunit	AP3B2
1570048_at	BC036571	DnaJ (Hsp40) homolog, subfamily C, member 24	DNAJC24
1570098_at	BC013917	---	---
1570108_at	BC037848	---	---
1570143_at	BC014363	---	---
1570151_at	BC013779	---	---
1570153_at	BC013944	chromosome 13 open reading frame 38	C13orf38
1570165_at	BC027983	---	---
1570169_at	BC031871	CUB and Sushi multiple domains 2	CSMD2
1570210_x_at	BC022346	protein phosphatase 6, regulatory subunit 2	PPP6R2
1570227_at	BC016065	---	---
1570248_at	BC031345	---	---
1570266_x_at	BC015108	---	---
1570360_s_at	BC011022	DEAD (Asp-Glu-Ala-Asp) box polypeptide 3, Y-linked	DDX3Y
1570412_at	AF318318	---	---
1570441_at	BC008463	N-ethylmaleimide-sensitive factor attachment protein, beta	NAPB
1570507_at	BC020736	Splicing factor, arginine/serine-rich 2, interacting protein	SFRS2IP
1570515_a_at	BC029425	filamin A interacting protein 1	FILIP1
1570571_at	BC035168	Coiled-coil domain containing 91	CCDC91
1570651_at	BC022468	cysteine conjugate-beta lyase, cytoplasmic	CCBL1
200835_s_at	AI553791	microtubule-associated protein 4	MAP4
200841_s_at	AI142677	glutamyl-prolyl-tRNA synthetase	EPRS
200872_at	NM_002966	S100 calcium binding protein A10	S100A10
200919_at	NM_004427	polyhomeotic homolog 2 (Drosophila)	PHC2
200962_at	AI348010	ribosomal protein L31	RPL31
201010_s_at	NM_006472	thioredoxin interacting protein	TXNIP
201012_at	NM_000700	annexin A1	ANXA1
201016_at	BE542684	eukaryotic translation initiation factor 1A, X-linked	EIF1AX
201060_x_at	AI537887	stomatin	STOM
201061_s_at	M81635	stomatin	STOM
201070_x_at	AI739389	splicing factor 3b, subunit 1, 155kDa	SF3B1
201083_s_at	AA740754	BCL2-associated transcription factor 1	BCLAF1
201085_s_at	AA664291	SON DNA binding protein	SON
201101_s_at	BE963370	BCL2-associated transcription factor 1	BCLAF1
201109_s_at	AV726673	thrombospondin 1	THBS1
201110_s_at	NM_003246	thrombospondin 1	THBS1
201117_s_at	NM_001873	carboxypeptidase E	CPE
201163_s_at	NM_001553	insulin-like growth factor binding protein 7	IGFBP7
201170_s_at	NM_003670	basic helix-loop-helix family, member e40	BHLHE40
201195_s_at	AB018009	solute carrier family 7 (cationic amino acid transporter, y+ system), member 5	SLC7A5
201289_at	NM_001554	cysteine-rich, angiogenic inducer, 61	CYR61
201295_s_at	BF111821	WD repeat and SOCS box-containing 1	WSB1
201299_s_at	NM_018221	MOB1, Mps One Binder kinase activator-like 1B (yeast)	MOBKL1B
201319_at	NM_006471	myosin, light chain 12A, regulatory, non-sarcomeric	MYL12A
201424_s_at	NM_003589	cullin 4A	CUL4A
201432_at	NM_001752	catalase	CAT
201438_at	NM_004369	collagen, type VI, alpha 3	COL6A3
201465_s_at	BC002646	jun proto-oncogene	JUN
201466_s_at	NM_002228	jun proto-oncogene	JUN
201468_s_at	NM_000903	NAD(P)H dehydrogenase, quinone 1	NQO1
201565_s_at	NM_002166	inhibitor of DNA binding 2, dominant negative helix-loop-helix protein	ID2
201566_x_at	D13891	inhibitor of DNA binding 2, dominant negative helix-loop-helix protein	ID2
201615_x_at	AI685060	caldesmon 1	CALD1
201641_at	NM_004335	bone marrow stromal cell antigen 2	BST2
201683_x_at	BE783632	TOX high mobility group box family member 4	TOX4
201693_s_at	AV733950	early growth response 1	EGR1
201694_s_at	NM_001964	early growth response 1	EGR1
201702_s_at	AI492873	protein phosphatase 1, regulatory (inhibitor) subunit 10	PPP1R10
201711_x_at	AI681120	RAN binding protein 2	RANBP2
201728_s_at	AA904674	KIAA0100	KIAA0100
201798_s_at	NM_013451	myoferlin	MYOF
201847_at	NM_000235	lipase A, lysosomal acid, cholesterol esterase	LIPA
201848_s_at	U15174	BCL2/adenovirus E1B 19kDa interacting protein 3	BNIP3
201849_at	NM_004052	BCL2/adenovirus E1B 19kDa interacting protein 3	BNIP3
201865_x_at	AI432196	nuclear receptor subfamily 3, group C, member 1 (glucocorticoid receptor)	NR3C1
201866_s_at	NM_000176	nuclear receptor subfamily 3, group C, member 1 (glucocorticoid receptor)	NR3C1
201867_s_at	AW968555	transducin (beta)-like 1X-linked	TBL1X
201888_s_at	U81379	interleukin 13 receptor, alpha 1	IL13RA1
201909_at	NM_001008	ribosomal protein S4, Y-linked 1	RPS4Y1
201939_at	NM_006622	polo-like kinase 2	PLK2
201981_at	AA148534	pregnancy-associated plasma protein A, pappalysin 1	PAPPA
201996_s_at	AL524033	spen homolog, transcriptional regulator (Drosophila)	SPEN
202035_s_at	AI332407	secreted frizzled-related protein 1	SFRP1
202036_s_at	AF017987	secreted frizzled-related protein 1	SFRP1
202112_at	NM_000552	von Willebrand factor	VWF
202131_s_at	NM_003831	RIO kinase 3 (yeast)	RIOK3
202132_at	AA081084	WW domain containing transcription regulator 1	WWTR1
202149_at	AL136139	neural precursor cell expressed, developmentally down-regulated 9	NEDD9
202206_at	AW450363	ADP-ribosylation factor-like 4C	ARL4C
202207_at	BG435404	ADP-ribosylation factor-like 4C	ARL4C
202221_s_at	AV727101	E1A binding protein p300	EP300
202267_at	NM_005562	laminin, gamma 2	LAMC2
202274_at	NM_001615	actin, gamma 2, smooth muscle, enteric	ACTG2
202311_s_at	AI743621	collagen, type I, alpha 1	COL1A1
202342_s_at	NM_015271	tripartite motif-containing 2	TRIM2
202412_s_at	AW499935	ubiquitin specific peptidase 1	USP1
202422_s_at	NM_022977	acyl-CoA synthetase long-chain family member 4	ACSL4
202435_s_at	AU154504	cytochrome P450, family 1, subfamily B, polypeptide 1	CYP1B1
202436_s_at	AU144855	cytochrome P450, family 1, subfamily B, polypeptide 1	CYP1B1
202437_s_at	NM_000104	cytochrome P450, family 1, subfamily B, polypeptide 1	CYP1B1
202439_s_at	NM_000202	iduronate 2-sulfatase	IDS
202549_at	AK025720	VAMP (vesicle-associated membrane protein)-associated protein B and C	VAPB
202575_at	NM_001878	cellular retinoic acid binding protein 2	CRABP2
202600_s_at	AI824012	nuclear receptor interacting protein 1	NRIP1
202628_s_at	NM_000602	serpin peptidase inhibitor, clade E (nexin, plasminogen activator inhibitor type 1), member 1	SERPINE1
202728_s_at	AI986120	latent transforming growth factor beta binding protein 1	LTBP1
202765_s_at	AI264196	fibrillin 1	FBN1
202766_s_at	NM_000138	fibrillin 1	FBN1
202818_s_at	AI344128	transcription elongation factor B (SIII), polypeptide 3 (110kDa, elongin A)	TCEB3
202821_s_at	AL044018	LIM domain containing preferred translocation partner in lipoma	LPP
202831_at	NM_002083	glutathione peroxidase 2 (gastrointestinal)	GPX2
202855_s_at	AL513917	solute carrier family 16, member 3 (monocarboxylic acid transporter 4)	SLC16A3
202905_x_at	AI796269	nibrin	NBN
202935_s_at	AI382146	SRY (sex determining region Y)-box 9	SOX9
202936_s_at	NM_000346	SRY (sex determining region Y)-box 9	SOX9
202950_at	NM_001889	crystallin, zeta (quinone reductase)	CRYZ
202966_at	NM_014289	calpain 6	CAPN6
202974_at	NM_002436	membrane protein, palmitoylated 1, 55kDa	MPP1
202975_s_at	N21138	Rho-related BTB domain containing 3	RHOBTB3
202976_s_at	NM_014899	Rho-related BTB domain containing 3	RHOBTB3
203000_at	BF967657	stathmin-like 2	STMN2
203027_s_at	AI189359	mevalonate (diphospho) decarboxylase	MVD
203029_s_at	NM_002847	protein tyrosine phosphatase, receptor type, N polypeptide 2	PTPRN2
203056_s_at	AI681013	PR domain containing 2, with ZNF domain	PRDM2
203065_s_at	NM_001753	caveolin 1, caveolae protein, 22kDa	CAV1
203096_s_at	BF439282	Rap guanine nucleotide exchange factor (GEF) 2	RAPGEF2
203180_at	NM_000693	aldehyde dehydrogenase 1 family, member A3	ALDH1A3
203184_at	NM_001999	fibrillin 2	FBN2
203295_s_at	AW440492	ATPase, Na+/K+ transporting, alpha 2 polypeptide	ATP1A2
203296_s_at	NM_000702	ATPase, Na+/K+ transporting, alpha 2 polypeptide	ATP1A2
203323_at	BF197655	caveolin 2	CAV2
203324_s_at	NM_001233	caveolin 2	CAV2
203354_s_at	AW117368	pleckstrin and Sec7 domain containing 3	PSD3
203372_s_at	AB004903	suppressor of cytokine signaling 2	SOCS2
203373_at	NM_003877	suppressor of cytokine signaling 2	SOCS2
203397_s_at	BF063271	UDP-N-acetyl-alpha-D-galactosamine:polypeptide N-acetylgalactosaminyltransferase 3 (GalNAc-T3)	GALNT3
203421_at	NM_006034	tumor protein p53 inducible protein 11	TP53I11
203424_s_at	AW157548	insulin-like growth factor binding protein 5	IGFBP5
203434_s_at	AI433463	membrane metallo-endopeptidase	MME
203468_at	NM_003674	cyclin-dependent kinase 10	CDK10
203469_s_at	NM_003674	cyclin-dependent kinase 10	CDK10
203479_s_at	T79216	OTU domain containing 4	OTUD4
203491_s_at	AI123527	centrosomal protein 57kDa	CEP57
203543_s_at	NM_001206	Kruppel-like factor 9	KLF9
203548_s_at	BF672975	lipoprotein lipase	LPL
203549_s_at	NM_000237	lipoprotein lipase	LPL
203603_s_at	NM_014795	zinc finger E-box binding homeobox 2	ZEB2
203604_at	N38750	zinc finger protein 516	ZNF516
203607_at	NM_014937	inositol polyphosphate-5-phosphatase F	INPP5F
203633_at	BF001714	carnitine palmitoyltransferase 1A (liver)	CPT1A
203634_s_at	NM_001876	carnitine palmitoyltransferase 1A (liver)	CPT1A
203649_s_at	NM_000300	phospholipase A2, group IIA (platelets, synovial fluid)	PLA2G2A
203657_s_at	NM_003793	cathepsin F	CTSF
203697_at	U91903	frizzled-related protein	FRZB
203698_s_at	NM_001463	frizzled-related protein	FRZB
203708_at	NM_002600	phosphodiesterase 4B, cAMP-specific	PDE4B
203723_at	NM_002221	inositol 1,4,5-trisphosphate 3-kinase B	ITPKB
203726_s_at	NM_000227	laminin, alpha 3	LAMA3
203767_s_at	AI122754	steroid sulfatase (microsomal), isozyme S	STS
203798_s_at	NM_003385	visinin-like 1	VSNL1
203815_at	NM_000853	glutathione S-transferase theta 1	GSTT1
203849_s_at	BG473130	kinesin family member 1A	KIF1A
203868_s_at	NM_001078	vascular cell adhesion molecule 1	VCAM1
203872_at	NM_001100	actin, alpha 1, skeletal muscle	ACTA1
203889_at	NM_003020	secretogranin V (7B2 protein)	SCG5
203896_s_at	NM_000933	phospholipase C, beta 4	PLCB4
203914_x_at	NM_000860	hydroxyprostaglandin dehydrogenase 15-(NAD)	HPGD
203961_at	AL157398	nebulette	NEBL
203962_s_at	NM_006393	nebulette	NEBL
203990_s_at	AI140752	lysine (K)-specific demethylase 6A	KDM6A
203998_s_at	AV723167	synaptotagmin I	SYT1
204014_at	NM_001394	dual specificity phosphatase 4	DUSP4
204035_at	NM_003469	secretogranin II	SCG2
204047_s_at	AW295193	phosphatase and actin regulator 2	PHACTR2
204058_at	AL049699	malic enzyme 1, NADP(+)-dependent, cytosolic	ME1
204114_at	NM_007361	nidogen 2 (osteonidogen)	NID2
204120_s_at	NM_001123	adenosine kinase	ADK
204148_s_at	NM_012230	POM121 and ZP3 fusion /// zona pellucida glycoprotein 3 (sperm receptor)	POMZP3 /// ZP3
204153_s_at	NM_002405	MFNG O-fucosylpeptide 3-beta-N-acetylglucosaminyltransferase	MFNG
204221_x_at	U16307	GLI pathogenesis-related 1	GLIPR1
204239_s_at	NM_005386	neuronatin	NNAT
204269_at	NM_006875	pim-2 oncogene	PIM2
204271_s_at	M74921	endothelin receptor type B	EDNRB
204273_at	NM_000115	endothelin receptor type B	EDNRB
204288_s_at	NM_021069	sorbin and SH3 domain containing 2	SORBS2
204306_s_at	NM_004357	CD151 molecule (Raph blood group)	CD151
204326_x_at	NM_002450	metallothionein 1X	MT1X
204379_s_at	NM_000142	fibroblast growth factor receptor 3	FGFR3
204387_x_at	NM_024026	mitochondrial ribosomal protein 63	MRP63
204409_s_at	BC005248	eukaryotic translation initiation factor 1A, Y-linked	EIF1AY
204410_at	NM_004681	eukaryotic translation initiation factor 1A, Y-linked	EIF1AY
204457_s_at	NM_002048	growth arrest-specific 1	GAS1
204470_at	NM_001511	chemokine (C-X-C motif) ligand 1 (melanoma growth stimulating activity, alpha)	CXCL1
204535_s_at	AI978576	RE1-silencing transcription factor	REST
204545_at	NM_000287	peroxisomal biogenesis factor 6	PEX6
204570_at	NM_001864	cytochrome c oxidase subunit VIIa polypeptide 1 (muscle)	COX7A1
204602_at	NM_012242	dickkopf homolog 1 (Xenopus laevis)	DKK1
204631_at	NM_017534	myosin, heavy chain 2, skeletal muscle, adult	MYH2
204653_at	BF343007	transcription factor AP-2 alpha (activating enhancer binding protein 2 alpha)	TFAP2A
204684_at	NM_002522	neuronal pentraxin I	NPTX1
204694_at	NM_001134	alpha-fetoprotein	AFP
204697_s_at	NM_001275	chromogranin A (parathyroid secretory protein 1)	CHGA
204712_at	NM_007191	WNT inhibitory factor 1	WIF1
204724_s_at	NM_001853	collagen, type IX, alpha 3	COL9A3
204745_x_at	NM_005950	metallothionein 1G	MT1G
204750_s_at	BF196457	desmocollin 2	DSC2
204813_at	NM_002753	mitogen-activated protein kinase 10	MAPK10
204840_s_at	AI916242	early endosome antigen 1	EEA1
204860_s_at	AI817801	baculoviral IAP repeat-containing protein 1-like /// NLR family, apoptosis inhibitory protein	LOC100510692 /// NAIP
204861_s_at	NM_004536	NLR family, apoptosis inhibitory protein	NAIP
204863_s_at	BE856546	interleukin 6 signal transducer (gp130, oncostatin M receptor)	IL6ST
204913_s_at	AI360875	SRY (sex determining region Y)-box 11	SOX11
204933_s_at	NM_002546	tumor necrosis factor receptor superfamily, member 11b	TNFRSF11B
204948_s_at	NM_013409	follistatin	FST
204951_at	NM_004310	ras homolog gene family, member H	RHOH
204979_s_at	NM_007341	SH3 domain binding glutamic acid-rich protein	SH3BGR
204983_s_at	AF064826	glypican 4	GPC4
204999_s_at	BC005174	activating transcription factor 5	ATF5
205000_at	NM_004660	DEAD (Asp-Glu-Ala-Asp) box polypeptide 3, Y-linked	DDX3Y
205001_s_at	AF000985	DEAD (Asp-Glu-Ala-Asp) box polypeptide 3, Y-linked	DDX3Y
205027_s_at	NM_005204	mitogen-activated protein kinase kinase kinase 8	MAP3K8
205029_s_at	NM_001446	fatty acid binding protein 7, brain	FABP7
205030_at	NM_001446	fatty acid binding protein 7, brain	FABP7
205041_s_at	NM_000607	orosomucoid 1 /// orosomucoid 2	ORM1 /// ORM2
205043_at	NM_000492	cystic fibrosis transmembrane conductance regulator (ATP-binding cassette sub-family C, member 7)	CFTR
205044_at	NM_014211	gamma-aminobutyric acid (GABA) A receptor, pi	GABRP
205048_s_at	NM_003832	phosphoserine phosphatase	PSPH
205066_s_at	NM_006208	ectonucleotide pyrophosphatase/phosphodiesterase 1	ENPP1
205092_x_at	NM_014950	zinc finger and BTB domain containing 1	ZBTB1
205110_s_at	NM_004114	fibroblast growth factor 13	FGF13
205132_at	NM_005159	actin, alpha, cardiac muscle 1	ACTC1
205143_at	NM_004386	neurocan	NCAN
205145_s_at	NM_002477	myosin, light chain 5, regulatory	MYL5
205153_s_at	NM_001250	CD40 molecule, TNF receptor superfamily member 5	CD40
205174_s_at	NM_012413	glutaminyl-peptide cyclotransferase	QPCT
205207_at	NM_000600	interleukin 6 (interferon, beta 2)	IL6
205209_at	BC000254	activin A receptor, type IB	ACVR1B
205229_s_at	AA669336	coagulation factor C homolog, cochlin (Limulus polyphemus)	COCH
205259_at	NM_000901	nuclear receptor subfamily 3, group C, member 2	NR3C2
205278_at	NM_000817	glutamate decarboxylase 1 (brain, 67kDa)	GAD1
205286_at	U85658	transcription factor AP-2 gamma (activating enhancer binding protein 2 gamma)	TFAP2C
205289_at	AA583044	bone morphogenetic protein 2	BMP2
205336_at	NM_002854	parvalbumin	PVALB
205344_at	NM_006574	chondroitin sulfate proteoglycan 5 (neuroglycan C)	CSPG5
205355_at	NM_001609	acyl-CoA dehydrogenase, short/branched chain	ACADSB
205379_at	NM_001236	carbonyl reductase 3	CBR3
205421_at	NM_021977	solute carrier family 22 (extraneuronal monoamine transporter), member 3	SLC22A3
205435_s_at	NM_014911	AP2 associated kinase 1	AAK1
205438_at	NM_007039	protein tyrosine phosphatase, non-receptor type 21	PTPN21
205439_at	NM_000854	glutathione S-transferase theta 2	GSTT2
205457_at	NM_024294	chromosome 6 open reading frame 106	C6orf106
205471_s_at	AW772082	dachshund homolog 1 (Drosophila)	DACH1
205472_s_at	NM_004392	dachshund homolog 1 (Drosophila)	DACH1
205477_s_at	NM_001633	alpha-1-microglobulin/bikunin precursor	AMBP
205484_at	NM_014450	signaling threshold regulating transmembrane adaptor 1	SIT1
205500_at	NM_001735	complement component 5	C5
205501_at	AI143879	phosphodiesterase 10A	PDE10A
205532_s_at	AU151483	cadherin 6, type 2, K-cadherin (fetal kidney)	CDH6
205533_s_at	NM_004932	cadherin 6, type 2, K-cadherin (fetal kidney)	CDH6
205538_at	NM_003389	coronin, actin binding protein, 2A	CORO2A
205547_s_at	NM_003186	transgelin	TAGLN
205564_at	NM_007003	P antigen family, member 4 (prostate associated)	PAGE4
205578_at	NM_004560	receptor tyrosine kinase-like orphan receptor 2	ROR2
205597_at	NM_025257	solute carrier family 44, member 4	SLC44A4
205603_s_at	NM_007309	diaphanous homolog 2 (Drosophila)	DIAPH2
205608_s_at	U83508	angiopoietin 1	ANGPT1
205645_at	NM_004726	RALBP1 associated Eps domain containing 2	REPS2
205646_s_at	NM_000280	paired box 6	PAX6
205668_at	NM_002349	lymphocyte antigen 75	LY75
205673_s_at	NM_024087	ankyrin repeat and SOCS box-containing 9	ASB9
205737_at	NM_004518	potassium voltage-gated channel, KQT-like subfamily, member 2	KCNQ2
205787_x_at	AI803216	zinc finger CCCH-type containing 11A	ZC3H11A
205789_at	NM_001766	CD1d molecule	CD1D
205809_s_at	BE504979	Wiskott-Aldrich syndrome-like	WASL
205814_at	NM_000840	glutamate receptor, metabotropic 3	GRM3
205824_at	NM_001541	heat shock 27kDa protein 2	HSPB2
205839_s_at	NM_004758	benzodiazapine receptor (peripheral) associated protein 1	BZRAP1
205861_at	NM_003121	Spi-B transcription factor (Spi-1/PU.1 related)	SPIB
205894_at	NM_000047	arylsulfatase E (chondrodysplasia punctata 1)	ARSE
205899_at	NM_003914	cyclin A1	CCNA1
205902_at	AJ251016	potassium intermediate/small conductance calcium-activated channel, subfamily N, member 3	KCNN3
205924_at	BC005035	RAB3B, member RAS oncogene family	RAB3B
205931_s_at	NM_004904	cAMP responsive element binding protein 5	CREB5
205942_s_at	NM_005622	acyl-CoA synthetase medium-chain family member 3	ACSM3
205966_at	NM_005645	TAF13 RNA polymerase II, TATA box binding protein (TBP)-associated factor, 18kDa	TAF13
205983_at	NM_004413	dipeptidase 1 (renal)	DPEP1
205992_s_at	NM_000585	interleukin 15	IL15
206001_at	NM_000905	neuropeptide Y	NPY
206012_at	NM_003240	left-right determination factor 2	LEFTY2
206018_at	NM_005249	forkhead box G1	FOXG1
206025_s_at	AW188198	tumor necrosis factor, alpha-induced protein 6	TNFAIP6
206026_s_at	NM_007115	tumor necrosis factor, alpha-induced protein 6	TNFAIP6
206043_s_at	NM_014861	ATPase, Ca++ transporting, type 2C, member 2	ATP2C2
206051_at	NM_021952	ELAV (embryonic lethal, abnormal vision, Drosophila)-like 4 (Hu antigen D)	ELAVL4
206070_s_at	AF213459	EPH receptor A3	EPHA3
206088_at	NM_014834	leucine rich repeat containing 37, member A3	LRRC37A3
206112_at	NM_019644	ankyrin repeat domain 7	ANKRD7
206114_at	NM_004438	EPH receptor A4	EPHA4
206115_at	NM_004430	early growth response 3	EGR3
206122_at	NM_006942	SRY (sex determining region Y)-box 15	SOX15
206125_s_at	NM_007196	kallikrein-related peptidase 8	KLK8
206140_at	NM_004789	LIM homeobox 2	LHX2
206149_at	NM_022097	calcineurin B homologous protein 2	CHP2
206157_at	NM_002852	pentraxin 3, long	PTX3
206169_x_at	NM_025013	zinc finger CCCH-type containing 7B	ZC3H7B
206188_at	NM_014789	zinc finger protein 623	ZNF623
206197_at	NM_003551	non-metastatic cells 5, protein expressed in (nucleoside-diphosphate kinase)	NME5
206207_at	NM_001828	Charcot-Leyden crystal protein	CLC
206208_at	NM_000717	carbonic anhydrase IV	CA4
206209_s_at	NM_000717	carbonic anhydrase IV	CA4
206213_at	NM_003394	wingless-type MMTV integration site family, member 10B	WNT10B
206238_s_at	NM_005748	YY1 associated factor 2	YAF2
206243_at	NM_003256	TIMP metallopeptidase inhibitor 4	TIMP4
206268_at	NM_020997	left-right determination factor 1	LEFTY1
206291_at	NM_006183	neurotensin	NTS
206322_at	NM_003490	synapsin III	SYN3
206332_s_at	NM_005531	interferon, gamma-inducible protein 16	IFI16
206349_at	NM_005097	leucine-rich, glioma inactivated 1	LGI1
206363_at	NM_005360	v-maf musculoaponeurotic fibrosarcoma oncogene homolog (avian)	MAF
206373_at	NM_003412	Zic family member 1 (odd-paired homolog, Drosophila)	ZIC1
206390_x_at	NM_002619	platelet factor 4	PF4
206398_s_at	NM_001770	CD19 molecule	CD19
206424_at	NM_000783	cytochrome P450, family 26, subfamily A, polypeptide 1	CYP26A1
206460_at	NM_018836	adherens junctions associated protein 1	AJAP1
206461_x_at	NM_005951	metallothionein 1H	MT1H
206487_at	NM_025154	Sad1 and UNC84 domain containing 1	SUN1
206497_at	NM_018224	chromosome 7 open reading frame 44	C7orf44
206500_s_at	NM_018353	chromosome 14 open reading frame 106	C14orf106
206508_at	NM_001252	CD70 molecule	CD70
206512_at	NM_005083	signal recognition particle 19kDa /// zinc finger (CCCH type), RNA-binding motif and serine/arginine rich 1	SRP19 /// ZRSR1
206521_s_at	NM_015859	general transcription factor IIA, 1, 19/37kDa	GTF2A1
206528_at	NM_004621	transient receptor potential cation channel, subfamily C, member 6	TRPC6
206536_s_at	U32974	X-linked inhibitor of apoptosis	XIAP
206548_at	NM_024880	---	---
206551_x_at	NM_017644	kelch-like 24 (Drosophila)	KLHL24
206552_s_at	NM_003182	tachykinin, precursor 1	TAC1
206588_at	NM_001351	deleted in azoospermia-like	DAZL
206590_x_at	NM_000795	dopamine receptor D2	DRD2
206595_at	NM_001323	cystatin E/M	CST6
206624_at	NM_004654	ubiquitin specific peptidase 9, Y-linked	USP9Y
206632_s_at	NM_004900	apolipoprotein B mRNA editing enzyme, catalytic polypeptide-like 3B	APOBEC3B
206634_at	NM_005413	SIX homeobox 3	SIX3
206654_s_at	NM_006467	polymerase (RNA) III (DNA directed) polypeptide G (32kD)	POLR3G
206663_at	NM_003112	Sp4 transcription factor	SP4
206669_at	NM_013445	glutamate decarboxylase 1 (brain, 67kDa)	GAD1
206670_s_at	NM_013445	glutamate decarboxylase 1 (brain, 67kDa)	GAD1
206675_s_at	NM_005414	SKI-like oncogene	SKIL
206678_at	NM_000806	gamma-aminobutyric acid (GABA) A receptor, alpha 1	GABRA1
206686_at	NM_002610	pyruvate dehydrogenase kinase, isozyme 1	PDK1
206700_s_at	NM_004653	lysine (K)-specific demethylase 5D	KDM5D
206701_x_at	NM_003991	endothelin receptor type B	EDNRB
206702_at	NM_000459	TEK tyrosine kinase, endothelial	TEK
206704_at	NM_000084	chloride channel 5	CLCN5
206706_at	NM_002527	neurotrophin 3	NTF3
206708_at	NM_002158	forkhead box N2	FOXN2
206718_at	NM_002315	LIM domain only 1 (rhombotin 1)	LMO1
206729_at	NM_001243	tumor necrosis factor receptor superfamily, member 8	TNFRSF8
206740_x_at	NM_003176	synaptonemal complex protein 1	SYCP1
206754_s_at	NM_000767	cytochrome P450, family 2, subfamily B, polypeptide 6 /// cytochrome P450, family 2, subfamily B, polypeptide 7 pseudogene 1	CYP2B6 /// CYP2B7P1
206755_at	NM_000767	cytochrome P450, family 2, subfamily B, polypeptide 6	CYP2B6
206769_at	NM_004202	thymosin beta 4, Y-linked	TMSB4Y
206783_at	BF510715	fibroblast growth factor 4	FGF4
206792_x_at	NM_000923	phosphodiesterase 4C, cAMP-specific	PDE4C
206797_at	NM_000015	N-acetyltransferase 2 (arylamine N-acetyltransferase)	NAT2
206806_at	NM_004717	diacylglycerol kinase, iota	DGKI
206811_at	NM_001115	adenylate cyclase 8 (brain)	ADCY8
206891_at	NM_001104	actinin, alpha 3	ACTN3
206907_at	NM_003811	tumor necrosis factor (ligand) superfamily, member 9	TNFSF9
206932_at	NM_003956	cholesterol 25-hydroxylase	CH25H
206935_at	NM_002590	protocadherin 8	PCDH8
206999_at	NM_001559	interleukin 12 receptor, beta 2	IL12RB2
207002_s_at	NM_002656	pleiomorphic adenoma gene-like 1	PLAGL1
207012_at	U79292	matrix metallopeptidase 16 (membrane-inserted)	MMP16
207031_at	NM_001189	NK3 homeobox 2	NKX3-2
207037_at	NM_003839	tumor necrosis factor receptor superfamily, member 11a, NFKB activator	TNFRSF11A
207057_at	NM_004731	solute carrier family 16, member 7 (monocarboxylic acid transporter 2)	SLC16A7
207060_at	NM_001427	engrailed homeobox 2	EN2
207063_at	NM_018542	non-protein coding RNA 185	NCRNA00185
207078_at	NM_005466	mediator complex subunit 6	MED6
207109_at	NM_014352	POU class 2 homeobox 3	POU2F3
207115_x_at	NM_017643	mbt domain containing 1	MBTD1
207120_at	NM_022103	zinc finger protein 667	ZNF667
207143_at	NM_001259	cyclin-dependent kinase 6	CDK6
207172_s_at	NM_001797	cadherin 11, type 2, OB-cadherin (osteoblast)	CDH11
207173_x_at	D21254	cadherin 11, type 2, OB-cadherin (osteoblast)	CDH11
207202_s_at	NM_003889	nuclear receptor subfamily 1, group I, member 2	NR1I2
207231_at	NM_014648	DAZ interacting protein 3, zinc finger	DZIP3
207247_s_at	NM_003411	zinc finger protein, X-linked /// zinc finger protein, Y-linked	ZFX /// ZFY
207263_x_at	NM_017599	vezatin, adherens junctions transmembrane protein	VEZT
207286_at	NM_025009	centrosomal protein 135kDa	CEP135
207331_at	NM_016343	---	---
207345_at	NM_006350	follistatin	FST
207365_x_at	NM_014709	ubiquitin specific peptidase 34	USP34
207402_at	NM_003433	zinc finger protein 132	ZNF132
207447_s_at	NM_013244	mannosyl (alpha-1,3-)-glycoprotein beta-1,4-N-acetylglucosaminyltransferase, isozyme C (putative)	MGAT4C
207455_at	NM_002563	purinergic receptor P2Y, G-protein coupled, 1	P2RY1
207480_s_at	NM_020149	Meis homeobox 2	MEIS2
207520_at	BG494940	---	---
207528_s_at	NM_014331	solute carrier family 7, (cationic amino acid transporter, y+ system) member 11	SLC7A11
207540_s_at	NM_003177	spleen tyrosine kinase	SYK
207545_s_at	NM_003744	numb homolog (Drosophila)	NUMB
207574_s_at	NM_015675	growth arrest and DNA-damage-inducible, beta	GADD45B
207610_s_at	NM_013447	egf-like module containing, mucin-like, hormone receptor-like 2	EMR2
207702_s_at	NM_012301	membrane associated guanylate kinase, WW and PDZ domain containing 2	MAGI2
207703_at	NM_014893	neuroligin 4, Y-linked	NLGN4Y
207711_at	NM_015377	chromosome 20 open reading frame 117	C20orf117
207728_at	NM_018005	activating transcription factor 7 interacting protein	ATF7IP
207729_at	NM_016279	cadherin 9, type 2 (T1-cadherin)	CDH9
207730_x_at	NM_017932	---	---
207746_at	NM_014125	polymerase (DNA directed), theta	POLQ
207754_at	NM_007211	Ras association (RalGDS/AF-6) domain family (N-terminal) member 8	RASSF8
207757_at	NM_030613	zinc finger protein 2 homolog (mouse)	ZFP2
207768_at	NM_001965	early growth response 4	EGR4
207779_at	NM_016344	---	---
207789_s_at	NM_001936	dipeptidyl-peptidase 6	DPP6
207815_at	NM_002620	platelet factor 4 variant 1	PF4V1
207822_at	NM_023107	fibroblast growth factor receptor 1	FGFR1
207837_at	NM_006867	RNA binding protein with multiple splicing	RBPMS
207886_s_at	NM_001742	calcitonin receptor	CALCR
207893_at	NM_003140	sex determining region Y	SRY
207920_x_at	NM_003410	zinc finger protein, X-linked	ZFX
207963_at	NM_014354	chromosome 6 open reading frame 54	C6orf54
207981_s_at	NM_001438	estrogen-related receptor gamma	ESRRG
208003_s_at	NM_006599	nuclear factor of activated T-cells 5, tonicity-responsive	NFAT5
208017_s_at	NM_005369	MCF.2 cell line derived transforming sequence	MCF2
208037_s_at	NM_007164	mucosal vascular addressin cell adhesion molecule 1	MADCAM1
208065_at	NM_015879	ST8 alpha-N-acetyl-neuraminide alpha-2,8-sialyltransferase 3	ST8SIA3
208109_s_at	NM_030944	chromosome 15 open reading frame 5	C15orf5
208154_at	NM_016646	---	---
208195_at	NM_003319	titin	TTN
208246_x_at	NM_017618	---	---
208275_x_at	NM_003577	undifferentiated embryonic cell transcription factor 1	UTF1
208297_s_at	NM_005665	ecotropic viral integration site 5	EVI5
208306_x_at	NM_021983	Major histocompatibility complex, class II, DR beta 1	HLA-DRB1
208337_s_at	NM_003822	nuclear receptor subfamily 5, group A, member 2	NR5A2
208343_s_at	AF146343	nuclear receptor subfamily 5, group A, member 2	NR5A2
208345_s_at	NM_002699	POU class 3 homeobox 1	POU3F1
208364_at	NM_001566	inositol polyphosphate-4-phosphatase, type I, 107kDa	INPP4A
208476_s_at	NM_018027	FERM domain containing 4A	FRMD4A
208484_at	NM_005325	histone cluster 1, H1a	HIST1H1A
208504_x_at	NM_018931	protocadherin beta 11	PCDHB11
208541_x_at	NM_012251	transcription factor A, mitochondrial	TFAM
208542_x_at	NM_007153	zinc finger protein 208	ZNF208
208581_x_at	NM_005952	metallothionein 1X	MT1X
208606_s_at	NM_030761	wingless-type MMTV integration site family, member 4	WNT4
208610_s_at	AI655799	serine/arginine repetitive matrix 2	SRRM2
208621_s_at	BF663141	ezrin	EZR
208624_s_at	BE966878	eukaryotic translation initiation factor 4 gamma, 1	EIF4G1
208664_s_at	AU131711	tetratricopeptide repeat domain 3	TTC3
208683_at	M23254	calpain 2, (m/II) large subunit	CAPN2
208721_s_at	BF967271	anaphase promoting complex subunit 5	ANAPC5
208744_x_at	BG403660	heat shock 105kDa/110kDa protein 1	HSPH1
208817_at	BC000419	catechol-O-methyltransferase	COMT
208850_s_at	AL558479	Thy-1 cell surface antigen	THY1
208859_s_at	AI650257	alpha thalassemia/mental retardation syndrome X-linked	ATRX
208879_x_at	BG469030	PRP6 pre-mRNA processing factor 6 homolog (S. cerevisiae)	PRPF6
208885_at	J02923	lymphocyte cytosolic protein 1 (L-plastin)	LCP1
208886_at	BC000145	H1 histone family, member 0	H1F0
208891_at	BC003143	dual specificity phosphatase 6	DUSP6
208892_s_at	BC003143	dual specificity phosphatase 6	DUSP6
208893_s_at	BC005047	dual specificity phosphatase 6	DUSP6
208900_s_at	AW025108	topoisomerase (DNA) I	TOP1
208930_s_at	BG032366	interleukin enhancer binding factor 3, 90kDa	ILF3
208937_s_at	D13889	inhibitor of DNA binding 1, dominant negative helix-loop-helix protein	ID1
208966_x_at	AF208043	interferon, gamma-inducible protein 16	IFI16
209006_s_at	AF247168	chromosome 1 open reading frame 63	C1orf63
209013_x_at	AF091395	triple functional domain (PTPRF interacting)	TRIO
209023_s_at	BC001765	stromal antigen 2	STAG2
209024_s_at	AI472757	synaptotagmin binding, cytoplasmic RNA interacting protein	SYNCRIP
209034_at	AF279899	proline-rich nuclear receptor coactivator 1	PNRC1
209070_s_at	AI183997	regulator of G-protein signaling 5	RGS5
209071_s_at	AF159570	regulator of G-protein signaling 5	RGS5
209087_x_at	AF089868	melanoma cell adhesion molecule	MCAM
209088_s_at	T70262	ubinuclein 1	UBN1
209101_at	M92934	connective tissue growth factor	CTGF
209120_at	AL037401	nuclear receptor subfamily 2, group F, member 2	NR2F2
209135_at	AF289489	aspartate beta-hydroxylase	ASPH
209136_s_at	BG390445	ubiquitin specific peptidase 10	USP10
209189_at	BC004490	FBJ murine osteosarcoma viral oncogene homolog	FOS
209197_at	AA626780	synaptotagmin XI	SYT11
209198_s_at	BC004291	synaptotagmin XI	SYT11
209230_s_at	AF135266	nuclear protein, transcriptional regulator, 1	NUPR1
209257_s_at	BF795297	structural maintenance of chromosomes 3	SMC3
209258_s_at	AI373676	structural maintenance of chromosomes 3	SMC3
209277_at	AL574096	tissue factor pathway inhibitor 2	TFPI2
209278_s_at	L27624	tissue factor pathway inhibitor 2	TFPI2
209291_at	AW157094	inhibitor of DNA binding 4, dominant negative helix-loop-helix protein	ID4
209292_at	AL022726	Inhibitor of DNA binding 4, dominant negative helix-loop-helix protein	ID4
209304_x_at	AF087853	growth arrest and DNA-damage-inducible, beta	GADD45B
209305_s_at	AF078077	growth arrest and DNA-damage-inducible, beta	GADD45B
209312_x_at	U65585	major histocompatibility complex, class II, DR beta 1 /// major histocompatibility complex, class II, DR beta 4 /// major histocompatibility complex, class II, DR beta 5	HLA-DRB1 /// HLA-DRB4 /// HLA-DRB5
209318_x_at	BG547855	pleiomorphic adenoma gene-like 1	PLAGL1
209344_at	BC002827	tropomyosin 4	TPM4
209348_s_at	AF055376	v-maf musculoaponeurotic fibrosarcoma oncogene homolog (avian)	MAF
209357_at	AF109161	Cbp/p300-interacting transactivator, with Glu/Asp-rich carboxy-terminal domain, 2	CITED2
209369_at	M63310	annexin A3	ANXA3
209373_at	BC003179	mal, T-cell differentiation protein-like	MALL
209386_at	AI346835	transmembrane 4 L six family member 1	TM4SF1
209387_s_at	M90657	transmembrane 4 L six family member 1	TM4SF1
209403_at	AL136860	TBC1 domain family, member 3 /// TBC1 domain family, member 3C /// TBC1 domain family, member 3F /// TBC1 domain family, member 3H	TBC1D3 /// TBC1D3C /// TBC1D3F /// TBC1D3H
209417_s_at	BC001356	interferon-induced protein 35	IFI35
209465_x_at	AL565812	pleiotrophin	PTN
209469_at	BF939489	glycoprotein M6A	GPM6A
209480_at	M16276	major histocompatibility complex, class II, DQ beta 1	HLA-DQB1
209496_at	BC000069	retinoic acid receptor responder (tazarotene induced) 2	RARRES2
209504_s_at	AF081583	pleckstrin homology domain containing, family B (evectins) member 1	PLEKHB1
209505_at	AI951185	nuclear receptor subfamily 2, group F, member 1	NR2F1
209560_s_at	U15979	delta-like 1 homolog (Drosophila)	DLK1
209581_at	BC001387	phospholipase A2, group XVI	PLA2G16
209590_at	AL157414	bone morphogenetic protein 7	BMP7
209591_s_at	M60316	bone morphogenetic protein 7	BMP7
209610_s_at	BF340083	solute carrier family 1 (glutamate/neutral amino acid transporter), member 4	SLC1A4
209631_s_at	U87460	G protein-coupled receptor 37 (endothelin receptor type B-like)	GPR37
209655_s_at	AI803181	transmembrane protein 47	TMEM47
209670_at	M12959	T cell receptor alpha constant	TRAC
209684_at	AL136924	Ras and Rab interactor 2	RIN2
209696_at	D26054	fructose-1,6-bisphosphatase 1	FBP1
209719_x_at	U19556	serpin peptidase inhibitor, clade B (ovalbumin), member 3	SERPINB3
209720_s_at	BC005224	serpin peptidase inhibitor, clade B (ovalbumin), member 3	SERPINB3
209722_s_at	L40378	serpin peptidase inhibitor, clade B (ovalbumin), member 9	SERPINB9
209723_at	BC002538	serpin peptidase inhibitor, clade B (ovalbumin), member 9	SERPINB9
209735_at	AF098951	ATP-binding cassette, sub-family G (WHITE), member 2	ABCG2
209774_x_at	M57731	chemokine (C-X-C motif) ligand 2	CXCL2
209785_s_at	AF065214	phospholipase A2, group IVC (cytosolic, calcium-independent)	PLA2G4C
209788_s_at	AF183569	endoplasmic reticulum aminopeptidase 1	ERAP1
209792_s_at	BC002710	kallikrein-related peptidase 10	KLK10
209806_at	BC000893	histone cluster 1, H2bk	HIST1H2BK
209816_at	AL044175	patched 1	PTCH1
209822_s_at	L22431	very low density lipoprotein receptor	VLDLR
209829_at	AB002384	family with sequence similarity 65, member B	FAM65B
209839_at	AL136712	dynamin 3	DNM3
209840_s_at	AI221950	leucine rich repeat neuronal 3	LRRN3
209841_s_at	AL442092	leucine rich repeat neuronal 3	LRRN3
209875_s_at	M83248	secreted phosphoprotein 1	SPP1
209876_at	AF124491	G protein-coupled receptor kinase interacting ArfGAP 2	GIT2
209904_at	AF020769	troponin C type 1 (slow)	TNNC1
209921_at	AB040875	solute carrier family 7, (cationic amino acid transporter, y+ system) member 11	SLC7A11
209939_x_at	AF005775	CASP8 and FADD-like apoptosis regulator	CFLAR
209958_s_at	AF095771	Bardet-Biedl syndrome 9	BBS9
209988_s_at	BC001638	achaete-scute complex homolog 1 (Drosophila)	ASCL1
209996_x_at	AA931266	pericentriolar material 1	PCM1
210007_s_at	U36310	glycerol-3-phosphate dehydrogenase 2 (mitochondrial)	GPD2
210015_s_at	U89330	microtubule-associated protein 2	MAP2
210034_s_at	AA582460	ribosomal protein L5	RPL5
210057_at	U32581	SMG1 homolog, phosphatidylinositol 3-kinase-related kinase (C. elegans)	SMG1
210069_at	U62733	choline kinase-like, carnitine palmitoyltransferase 1B (muscle) transcription unit /// carnitine palmitoyltransferase 1B (muscle)	CHKB-CPT1B /// CPT1B
210070_s_at	U62733	choline kinase-like, carnitine palmitoyltransferase 1B (muscle) transcription unit /// carnitine palmitoyltransferase 1B (muscle)	CHKB-CPT1B /// CPT1B
210091_s_at	U46745	dystrobrevin, alpha	DTNA
210095_s_at	M31159	insulin-like growth factor binding protein 3	IGFBP3
210110_x_at	AF132363	heterogeneous nuclear ribonucleoprotein H3 (2H9)	HNRNPH3
210128_s_at	U41070	leukotriene B4 receptor	LTB4R
210147_at	U47054	ADP-ribosyltransferase 3	ART3
210172_at	D26121	splicing factor 1	SF1
210174_at	AF228413	nuclear receptor subfamily 5, group A, member 2	NR5A2
210220_at	L37882	frizzled homolog 2 (Drosophila)	FZD2
210230_at	BC003629	---	---
210239_at	U90304	iroquois homeobox 5	IRX5
210262_at	M25532	cysteine-rich secretory protein 2	CRISP2
210282_at	AL136621	zinc finger, MYM-type 2	ZMYM2
210287_s_at	U01134	fms-related tyrosine kinase 1 (vascular endothelial growth factor/vascular permeability factor receptor)	FLT1
210302_s_at	AF262032	mab-21-like 2 (C. elegans)	MAB21L2
210381_s_at	BC000740	cholecystokinin B receptor	CCKBR
210391_at	X99975	nuclear receptor subfamily 6, group A, member 1	NR6A1
210407_at	AF070670	protein phosphatase, Mg2+/Mn2+ dependent, 1A	PPM1A
210413_x_at	U19557	serpin peptidase inhibitor, clade B (ovalbumin), member 3 /// serpin peptidase inhibitor, clade B (ovalbumin), member 4	SERPINB3 /// SERPINB4
210436_at	BC005220	chaperonin containing TCP1, subunit 8 (theta)	CCT8
210445_at	U19869	fatty acid binding protein 6, ileal	FABP6
210510_s_at	AF145712	neuropilin 1	NRP1
210511_s_at	M13436	inhibin, beta A	INHBA
210524_x_at	AF078844	---	---
210563_x_at	U97075	CASP8 and FADD-like apoptosis regulator	CFLAR
210564_x_at	AF009619	CASP8 and FADD-like apoptosis regulator	CFLAR
210572_at	BC003126	protocadherin alpha 2	PCDHA2
210587_at	BC005161	inhibin, beta E	INHBE
210598_at	AF130051	---	---
210601_at	BC000019	cadherin 6, type 2, K-cadherin (fetal kidney)	CDH6
210602_s_at	BC000019	cadherin 6, type 2, K-cadherin (fetal kidney)	CDH6
210611_s_at	U26744	dystrobrevin, alpha	DTNA
210612_s_at	AF318616	synaptojanin 2	SYNJ2
210622_x_at	AF153430	cyclin-dependent kinase 10	CDK10
210656_at	AF099032	embryonic ectoderm development	EED
210664_s_at	AF021834	tissue factor pathway inhibitor (lipoprotein-associated coagulation inhibitor)	TFPI
210665_at	AF021834	tissue factor pathway inhibitor (lipoprotein-associated coagulation inhibitor)	TFPI
210679_x_at	BC002629	---	---
210697_at	AF070651	zinc finger protein 257	ZNF257
210701_at	D85939	craniofacial development protein 1	CFDP1
210745_at	U96173	one cut homeobox 1	ONECUT1
210751_s_at	D31815	regucalcin (senescence marker protein-30)	RGN
210764_s_at	AF003114	cysteine-rich, angiogenic inducer, 61	CYR61
210793_s_at	U41815	nucleoporin 98kDa	NUP98
210794_s_at	AF119863	maternally expressed 3 (non-protein coding)	MEG3
210807_s_at	AF049608	solute carrier family 16, member 7 (monocarboxylic acid transporter 2)	SLC16A7
210836_x_at	AF012073	phosphodiesterase 4D, cAMP-specific	PDE4D
210852_s_at	AF229180	aminoadipate-semialdehyde synthase	AASS
210869_s_at	M29277	melanoma cell adhesion molecule	MCAM
210910_s_at	BC000487	POM121 and ZP3 fusion	POMZP3
210915_x_at	M15564	T cell receptor beta constant 1	TRBC1
210920_x_at	BC003528	---	---
210942_s_at	AB022918	ST3 beta-galactoside alpha-2,3-sialyltransferase 6	ST3GAL6
211000_s_at	AB015706	interleukin 6 signal transducer (gp130, oncostatin M receptor)	IL6ST
211022_s_at	BC002521	alpha thalassemia/mental retardation syndrome X-linked	ATRX
211054_at	BC006370	inversin	INVS
211055_s_at	BC006370	inversin	INVS
211057_at	BC006374	receptor tyrosine kinase-like orphan receptor 1	ROR1
211062_s_at	BC006393	carboxypeptidase Z /// G protein-coupled receptor 78	CPZ /// GPR78
211081_s_at	Z25426	mitogen-activated protein kinase kinase kinase kinase 5	MAP4K5
211086_x_at	Z25431	NIMA (never in mitosis gene a)-related kinase 1	NEK1
211105_s_at	U80918	nuclear factor of activated T-cells, cytoplasmic, calcineurin-dependent 1	NFATC1
211107_s_at	AB017332	aurora kinase C	AURKC
211111_at	AB016902	similar to HGC6.3	HGC6.3
211149_at	AF000994	ubiquitously transcribed tetratricopeptide repeat gene, Y-linked	UTY
211163_s_at	AF012536	tumor necrosis factor receptor superfamily, member 10c, decoy without an intracellular domain	TNFRSF10C
211165_x_at	D31661	EPH receptor B2	EPHB2
211172_x_at	AF161075	A kinase (PRKA) anchor protein 7	AKAP7
211177_s_at	AB019695	thioredoxin reductase 2	TXNRD2
211237_s_at	AF202063	fibroblast growth factor receptor 4	FGFR4
211302_s_at	L20966	phosphodiesterase 4B, cAMP-specific	PDE4B
211316_x_at	AF009616	CASP8 and FADD-like apoptosis regulator	CFLAR
211317_s_at	AF041461	CASP8 and FADD-like apoptosis regulator	CFLAR
211340_s_at	M28882	melanoma cell adhesion molecule	MCAM
211343_s_at	M33653	collagen, type XIII, alpha 1	COL13A1
211351_at	AB016900	chromosome 6 open reading frame 54	C6orf54
211380_s_at	D45864	protein kinase, cGMP-dependent, type I	PRKG1
211386_at	BC005372	hypothetical protein MGC12488	MGC12488
211445_x_at	AF315951	nascent-polypeptide-associated complex alpha polypeptide pseudogene 1	NACAP1
211456_x_at	AF333388	metallothionein 1 pseudogene 2	MT1P2
211462_s_at	AF332222	transducin (beta)-like 1, Y-linked	TBL1Y
211538_s_at	U56725	heat shock 70kDa protein 2	HSPA2
211571_s_at	D32039	versican	VCAN
211598_x_at	U18810	vasoactive intestinal peptide receptor 2	VIPR2
211612_s_at	U62858	interleukin 13 receptor, alpha 1	IL13RA1
211671_s_at	U01351	nuclear receptor subfamily 3, group C, member 1 (glucocorticoid receptor)	NR3C1
211708_s_at	BC005807	stearoyl-CoA desaturase (delta-9-desaturase)	SCD
211713_x_at	BC005832	KIAA0101	KIAA0101
211732_x_at	BC005907	histamine N-methyltransferase	HNMT
211766_s_at	BC005989	pancreatic lipase-related protein 2	PNLIPRP2
211796_s_at	AF043179	T cell receptor beta constant 1 /// T cell receptor beta constant 2	TRBC1 /// TRBC2
211811_s_at	AF152484	protocadherin alpha 6	PCDHA6
211828_s_at	AF172268	TRAF2 and NCK interacting kinase	TNIK
211844_s_at	AF022859	neuropilin 2	NRP2
211862_x_at	AF015451	CASP8 and FADD-like apoptosis regulator	CFLAR
211906_s_at	AB046400	serpin peptidase inhibitor, clade B (ovalbumin), member 4	SERPINB4
211922_s_at	AY028632	catalase	CAT
211947_s_at	AI359472	HLA-B associated transcript 2-like 2	BAT2L2
211959_at	AW007532	insulin-like growth factor binding protein 5	IGFBP5
211990_at	M27487	major histocompatibility complex, class II, DP alpha 1	HLA-DPA1
211993_at	AI768512	WNK lysine deficient protein kinase 1	WNK1
212027_at	AI925305	RNA binding motif protein 25	RBM25
212065_s_at	AW502434	ubiquitin specific peptidase 34	USP34
212079_s_at	AA715041	myeloid/lymphoid or mixed-lineage leukemia (trithorax homolog, Drosophila)	MLL
212095_s_at	BE552421	microtubule associated tumor suppressor 1	MTUS1
212097_at	AU147399	caveolin 1, caveolae protein, 22kDa	CAV1
212105_s_at	BF313832	DEAH (Asp-Glu-Ala-His) box polypeptide 9	DHX9
212107_s_at	BE561014	DEAH (Asp-Glu-Ala-His) box polypeptide 9	DHX9
212113_at	AI927479	ataxin 7-like 3B	ATXN7L3B
212132_at	AL117499	LSM14A, SCD6 homolog A (S. cerevisiae)	LSM14A
212143_s_at	BF340228	insulin-like growth factor binding protein 3	IGFBP3
212172_at	AW277253	adenylate kinase 2	AK2
212185_x_at	NM_005953	metallothionein 2A	MT2A
212220_at	AI972268	proteasome (prosome, macropain) activator subunit 4	PSME4
212224_at	NM_000689	aldehyde dehydrogenase 1 family, member A1	ALDH1A1
212239_at	AI680192	phosphoinositide-3-kinase, regulatory subunit 1 (alpha)	PIK3R1
212249_at	AI934473	phosphoinositide-3-kinase, regulatory subunit 1 (alpha)	PIK3R1
212290_at	AA527433	solute carrier family 7 (cationic amino acid transporter, y+ system), member 1	SLC7A1
212292_at	AW452623	solute carrier family 7 (cationic amino acid transporter, y+ system), member 1	SLC7A1
212298_at	BE620457	neuropilin 1	NRP1
212325_at	AK027231	LIM and calponin homology domains 1	LIMCH1
212327_at	AK026815	LIM and calponin homology domains 1	LIMCH1
212328_at	AB029025	LIM and calponin homology domains 1	LIMCH1
212344_at	AW043713	sulfatase 1	SULF1
212354_at	BE500977	sulfatase 1	SULF1
212384_at	AI282485	ATPase, H+ transporting, lysosomal 13kDa, V1 subunit G2 /// HLA-B associated transcript 1	ATP6V1G2 /// BAT1
212451_at	N52532	SECIS binding protein 2-like	SECISBP2L
212526_at	AK002207	spastic paraplegia 20 (Troyer syndrome)	SPG20
212569_at	AV699744	structural maintenance of chromosomes flexible hinge domain containing 1	SMCHD1
212594_at	AI185160	programmed cell death 4 (neoplastic transformation inhibitor)	PDCD4
212636_at	AL031781	quaking homolog, KH domain RNA binding (mouse)	QKI
212650_at	BF116032	EH domain binding protein 1	EHBP1
212732_at	AI950273	maternally expressed 3 (non-protein coding)	MEG3
212758_s_at	AI373166	zinc finger E-box binding homeobox 1	ZEB1
212764_at	AI806174	zinc finger E-box binding homeobox 1	ZEB1
212794_s_at	AK001728	KIAA1033	KIAA1033
212810_s_at	W72527	solute carrier family 1 (glutamate/neutral amino acid transporter), member 4	SLC1A4
212828_at	AA191573	synaptojanin 2	SYNJ2
212843_at	AA126505	neural cell adhesion molecule 1	NCAM1
212845_at	AB028976	sterile alpha motif domain containing 4A	SAMD4A
212859_x_at	BF217861	metallothionein 1E	MT1E
212926_at	AW183677	structural maintenance of chromosomes 5	SMC5
212956_at	AI348094	TBC1 domain family, member 9 (with GRAM domain)	TBC1D9
212977_at	AI817041	chemokine (C-X-C motif) receptor 7	CXCR7
212981_s_at	BF030508	family with sequence similarity 115, member A	FAM115A
212993_at	AA114166	NACC family member 2, BEN and BTB (POZ) domain containing	NACC2
212998_x_at	AI583173	major histocompatibility complex, class II, DQ beta 1 /// HLA class II histocompatibility antigen, DQ beta 1 chain-like	HLA-DQB1 /// LOC100133583
212999_x_at	AW276186	major histocompatibility complex, class II, DQ beta 1	HLA-DQB1
213010_at	AI088622	protein kinase C, delta binding protein	PRKCDBP
213040_s_at	AL008583	neuronal pentraxin receptor	NPTXR
213109_at	N25621	TRAF2 and NCK interacting kinase	TNIK
213122_at	AI096375	TSPY-like 5	TSPYL5
213143_at	BE856707	chromosome 2 open reading frame 72	C2orf72
213156_at	BG251521	---	---
213160_at	D86964	dedicator of cytokinesis 2	DOCK2
213197_at	AB006627	astrotactin 1	ASTN1
213217_at	AU149572	adenylate cyclase 2 (brain)	ADCY2
213222_at	AL049593	phospholipase C, beta 1 (phosphoinositide-specific)	PLCB1
213252_at	AI739005	SH3 and PX domains 2A	SH3PXD2A
213257_at	AJ290445	sterile alpha and TIR motif containing 1 /// transmembrane protein 199	SARM1 /// TMEM199
213258_at	BF511231	tissue factor pathway inhibitor (lipoprotein-associated coagulation inhibitor)	TFPI
213269_at	N21541	zinc finger protein 248	ZNF248
213273_at	BF112171	odz, odd Oz/ten-m homolog 4 (Drosophila)	ODZ4
213286_at	BF445199	zinc finger RNA binding protein	ZFR
213293_s_at	AA083478	tripartite motif-containing 22	TRIM22
213325_at	AA129716	poliovirus receptor-related 3	PVRL3
213359_at	W74620	Heterogeneous nuclear ribonucleoprotein D (AU-rich element RNA binding protein 1, 37kDa)	HNRNPD
213436_at	U73304	cannabinoid receptor 1 (brain)	CNR1
213446_s_at	AI679073	IQ motif containing GTPase activating protein 1	IQGAP1
213496_at	AW592563	lipid phosphate phosphatase-related protein type 4	LPPR4
213517_at	AW103422	poly(rC) binding protein 2	PCBP2
213541_s_at	AI351043	v-ets erythroblastosis virus E26 oncogene homolog (avian)	ERG
213577_at	AA639705	squalene epoxidase	SQLE
213593_s_at	AW978896	transformer 2 alpha homolog (Drosophila)	TRA2A
213605_s_at	AL049987	---	---
213629_x_at	BF246115	metallothionein 1F	MT1F
213649_at	AA524053	serine/arginine-rich splicing factor 7	SRSF7
213650_at	AW006438	Golgin subfamily A member 8B-like	LOC100509749
213660_s_at	AA581879	topoisomerase (DNA) III beta	TOP3B
213661_at	AI671186	peptidase domain containing associated with muscle regeneration 1	PAMR1
213695_at	L48516	paraoxonase 3	PON3
213742_at	AW241752	serine/arginine-rich splicing factor 11	SRSF11
213757_at	AA393940	Eukaryotic translation initiation factor 5A	EIF5A
213763_at	R37104	homeodomain interacting protein kinase 2	HIPK2
213785_at	AW269792	importin 9	IPO9
213865_at	AI378788	discoidin, CUB and LCCL domain containing 2	DCBLD2
213894_at	BF447246	thrombospondin, type I, domain containing 7A	THSD7A
213926_s_at	AI742626	ArfGAP with FG repeats 1	AGFG1
213931_at	AI819238	inhibitor of DNA binding 2, dominant negative helix-loop-helix protein /// inhibitor of DNA binding 2B, dominant negative helix-loop-helix protein (pseudogene)	ID2 /// ID2B
213956_at	AW299294	centrosomal protein 350kDa	CEP350
213957_s_at	AA635523	centrosomal protein 350kDa	CEP350
213993_at	AI885290	spondin 1, extracellular matrix protein	SPON1
214012_at	BE551138	endoplasmic reticulum aminopeptidase 1	ERAP1
214022_s_at	AA749101	interferon induced transmembrane protein 1 (9-27)	IFITM1
214044_at	BE968750	ryanodine receptor 2 (cardiac)	RYR2
214078_at	AF070581	---	---
214085_x_at	AI912583	GLI pathogenesis-related 1	GLIPR1
214090_at	BF732462	PRKC, apoptosis, WT1, regulator	PAWR
214097_at	AW024383	ribosomal protein S21	RPS21
214110_s_at	BF195104	---	---
214111_at	AF070577	opioid binding protein/cell adhesion molecule-like	OPCML
214131_at	AL049280	chromosome Y open reading frame 15B	CYorf15B
214198_s_at	AU150824	DiGeorge syndrome critical region gene 2	DGCR2
214219_x_at	BE646618	mitogen-activated protein kinase kinase kinase kinase 1	MAP4K1
214240_at	AL556409	galanin prepropeptide	GAL
214248_s_at	AW071795	tripartite motif-containing 2	TRIM2
214254_at	AW438674	melanoma antigen family A, 4	MAGEA4
214255_at	N35112	ATPase, class V, type 10A	ATP10A
214305_s_at	AW003030	splicing factor 3b, subunit 1, 155kDa	SF3B1
214374_s_at	AI962377	PTPRF interacting protein, binding protein 1 (liprin beta 1)	PPFIBP1
214375_at	AI962377	PTPRF interacting protein, binding protein 1 (liprin beta 1)	PPFIBP1
214376_at	AI263044	---	---
214378_at	BF109662	tissue factor pathway inhibitor (lipoprotein-associated coagulation inhibitor)	TFPI
214409_at	AL021937	RFPL3 antisense RNA (non-protein coding)	RFPL3S
214414_x_at	T50399	hemoglobin, alpha 1 /// hemoglobin, alpha 2	HBA1 /// HBA2
214422_at	T93562	RAD23 homolog B (S. cerevisiae)	RAD23B
214451_at	NM_003221	transcription factor AP-2 beta (activating enhancer binding protein 2 beta)	TFAP2B
214464_at	NM_003607	CDC42 binding protein kinase alpha (DMPK-like)	CDC42BPA
214474_at	NM_005399	protein kinase, AMP-activated, beta 2 non-catalytic subunit	PRKAB2
214499_s_at	AF249273	BCL2-associated transcription factor 1	BCLAF1
214500_at	AF044286	H2A histone family, member Y	H2AFY
214519_s_at	NM_005059	relaxin 2	RLN2
214534_at	NM_005322	histone cluster 1, H1b	HIST1H1B
214577_at	BG164365	microtubule-associated protein 1B	MAP1B
214586_at	T16257	G protein-coupled receptor 37 (endothelin receptor type B-like)	GPR37
214591_at	BF215673	kelch-like 4 (Drosophila)	KLHL4
214594_x_at	BG252666	ATPase, aminophospholipid transporter, class I, type 8B, member 1	ATP8B1
214600_at	AW771935	TEA domain family member 1 (SV40 transcriptional enhancer factor)	TEAD1
214603_at	U82671	melanoma antigen family A, 2 /// melanoma antigen family A, 2B	MAGEA2 /// MAGEA2B
214607_at	AW085556	p21 protein (Cdc42/Rac)-activated kinase 3	PAK3
214612_x_at	U10691	melanoma antigen family A, 6	MAGEA6
214632_at	AA295257	neuropilin 2	NRP2
214678_x_at	R51161	zinc finger protein, X-linked	ZFX
214705_at	AJ001306	InaD-like (Drosophila)	INADL
214707_x_at	AB002326	Alstrom syndrome 1	ALMS1
214715_x_at	AK024789	zinc finger protein 160	ZNF160
214717_at	AL137534	hypothetical protein DKFZp434H1419	PK155
214740_at	BE676209	polymerase (RNA) II (DNA directed) polypeptide J, 13.3kDa /// polymerase (RNA) II (DNA directed) polypeptide J2 /// polymerase (RNA) II (DNA directed) polypeptide J3	POLR2J /// POLR2J2 /// POLR2J3
214755_at	AK022632	UDP-N-acteylglucosamine pyrophosphorylase 1-like 1	UAP1L1
214782_at	AU155105	cortactin	CTTN
214791_at	AK023116	SP140 nuclear body protein-like	SP140L
214802_at	AK022397	exocyst complex component 7	EXOC7
214803_at	BF344237	cadherin 6, type 2, K-cadherin (fetal kidney)	CDH6
214814_at	BF592058	YTH domain containing 1	YTHDC1
214815_at	AU136587	tripartite motif-containing 33	TRIM33
214817_at	BE783668	unc-13 homolog A (C. elegans)	UNC13A
214821_at	AF052119	solute carrier family 25 (mitochondrial carrier; adenine nucleotide translocator), member 4	SLC25A4
214823_at	AF033199	zinc finger protein 204, pseudogene	ZNF204P
214827_at	AL031680	par-6 partitioning defective 6 homolog beta (C. elegans)	PARD6B
214834_at	AU118874	Prader-Willi/Angelman syndrome-5	PAR5
214846_s_at	AB037751	alpha-kinase 3	ALPK3
214871_x_at	BC005066	Hypothetical protein LOC100287590	LOC100287590
214902_x_at	AL080232	---	---
214903_at	AF070580	synaptotagmin II	SYT2
214912_at	AK022067	---	---
214915_at	AK021842	Zinc finger protein 362	ZNF362
214917_at	AK024252	protein kinase, AMP-activated, alpha 1 catalytic subunit	PRKAA1
214918_at	AK024911	heterogeneous nuclear ribonucleoprotein M	HNRNPM
214920_at	R33964	thrombospondin, type I, domain containing 7A	THSD7A
214930_at	AW449813	SLIT and NTRK-like family, member 5	SLITRK5
214972_at	AU144791	Meningioma expressed antigen 5 (hyaluronidase)	MGEA5
214974_x_at	AK026546	chemokine (C-X-C motif) ligand 5	CXCL5
214983_at	AL080135	testis-specific transcript, Y-linked 15 (non-protein coding)	TTTY15
215006_at	AK023816	---	---
215008_at	AA582404	tolloid-like 2	TLL2
215012_at	AU144775	zinc finger protein 451	ZNF451
215019_x_at	AW474158	zinc finger protein 528	ZNF528
215029_at	AL117451	---	---
215034_s_at	AI189753	transmembrane 4 L six family member 1	TM4SF1
215047_at	AL080170	tripartite motif-containing 58	TRIM58
215048_at	AW663885	zinc finger protein 280B	ZNF280B
215051_x_at	BF213829	allograft inflammatory factor 1	AIF1
215062_at	AL390143	---	---
215067_x_at	AU147942	peroxiredoxin 2	PRDX2
215069_at	AK025065	N-myristoyltransferase 2	NMT2
215070_x_at	AK022408	RAB GTPase activating protein 1	RABGAP1
215071_s_at	AL353759	histone cluster 1, H2ac	HIST1H2AC
215074_at	AK022489	myosin IB	MYO1B
215083_at	AL049263	---	---
215092_s_at	AJ005683	nuclear factor of activated T-cells 5, tonicity-responsive	NFAT5
215095_at	AU145746	---	---
215101_s_at	BG166705	chemokine (C-X-C motif) ligand 5	CXCL5
215123_at	AL049250	nuclear pore complex interacting protein-like 3	NPIPL3
215139_at	AL137508	Rho guanine nucleotide exchange factor (GEF) 10	ARHGEF10
215143_at	AL049437	dpy-19-like 2 pseudogene 2 (C. elegans)	DPY19L2P2
215145_s_at	AC005378	contactin associated protein-like 2	CNTNAP2
215146_s_at	AB028966	tetratricopeptide repeat domain 28	TTC28
215163_at	AK022211	---	---
215172_at	AL050040	protein tyrosine phosphatase, non-receptor type 20A /// protein tyrosine phosphatase, non-receptor type 20B	PTPN20A /// PTPN20B
215179_x_at	AK023843	Placental growth factor	PGF
215191_at	AW836210	---	---
215193_x_at	AJ297586	major histocompatibility complex, class II, DR beta 1 /// major histocompatibility complex, class II, DR beta 3 /// major histocompatibility complex, class II, DR beta 4	HLA-DRB1 /// HLA-DRB3 /// HLA-DRB4
215201_at	AW166925	RALBP1 associated Eps domain containing 1	REPS1
215204_at	AU147295	---	---
215206_at	AK025143	---	---
215209_at	AU143984	SEC24 family, member D (S. cerevisiae)	SEC24D
215213_at	AU146949	nucleoporin 54kDa	NUP54
215220_s_at	AK023111	translocated promoter region (to activated MET oncogene)	TPR
215241_at	AJ300461	anoctamin 3	ANO3
215242_at	AL035301	phosphatidylinositol glycan anchor biosynthesis, class C	PIGC
215252_at	AW814026	---	---
215262_at	AF052160	---	---
215268_at	AW663712	KIAA0754	KIAA0754
215281_x_at	AK000199	pogo transposable element with ZNF domain	POGZ
215305_at	H79306	platelet-derived growth factor receptor, alpha polypeptide	PDGFRA
215306_at	AL049443	---	---
215322_at	AL080190	---	---
215336_at	AK002166	A kinase (PRKA) anchor protein 11	AKAP11
215342_s_at	AB019490	RAB GTPase activating protein 1-like	RABGAP1L
215346_at	BF664114	CD40 molecule, TNF receptor superfamily member 5	CD40
215375_x_at	AK023938	Leucine rich repeat (in FLII) interacting protein 1	LRRFIP1
215377_at	AK024129	C-terminal binding protein 2	CTBP2
215383_x_at	AL137312	spastic paraplegia 21 (autosomal recessive, Mast syndrome)	SPG21
215385_at	AK022473	---	---
215387_x_at	AK021505	---	---
215389_s_at	X79857	troponin T type 2 (cardiac)	TNNT2
215390_at	AU147194	---	---
215392_at	AU148154	---	---
215398_at	AF038194	---	---
215404_x_at	AK024388	fibroblast growth factor receptor 1	FGFR1
215435_at	AK021983	---	---
215470_at	U21915	general transcription factor IIH, polypeptide 2B	GTF2H2B
215473_at	AF052140	---	---
215483_at	AK000270	A kinase (PRKA) anchor protein (yotiao) 9	AKAP9
215495_s_at	AL117523	sterile alpha motif domain containing 4A	SAMD4A
215518_at	AB023223	syntaxin binding protein 5-like	STXBP5L
215525_at	AL050185	---	---
215527_at	AL049544	KH domain containing, RNA binding, signal transduction associated 2	KHDRBS2
215528_at	AL049390	---	---
215543_s_at	AB011181	like-glycosyltransferase	LARGE
215545_at	AK024185	---	---
215553_x_at	AK024315	---	---
215563_s_at	U28055	macrophage stimulating 1 (hepatocyte growth factor-like) pseudogene 9	MST1P9
215586_at	AK024173	---	---
215587_x_at	AK023891	---	---
215594_at	AU148611	---	---
215597_x_at	AU143799	---	---
215599_at	X83300	glucuronidase, beta pseudogene 3	GUSBP3
215600_x_at	AK022174	F-box and WD repeat domain containing 12	FBXW12
215606_s_at	AB029004	ELKS/RAB6-interacting/CAST family member 1	ERC1
215611_at	AU146580	transcription factor 12	TCF12
215635_at	AL109691	---	---
215641_at	AK000709	SEC24 family, member D (S. cerevisiae)	SEC24D
215645_at	AF090883	folliculin	FLCN
215646_s_at	R94644	versican	VCAN
215648_at	AU144324	---	---
215692_s_at	BE645386	metallophosphoesterase domain containing 2	MPPED2
215695_s_at	U94357	glycogenin 2	GYG2
215702_s_at	W60595	cystic fibrosis transmembrane conductance regulator (ATP-binding cassette sub-family C, member 7)	CFTR
215703_at	W60595	cystic fibrosis transmembrane conductance regulator (ATP-binding cassette sub-family C, member 7)	CFTR
215768_at	AL049337	---	---
215786_at	AK022170	---	---
215789_s_at	AA835004	adherens junctions associated protein 1	AJAP1
215791_at	AF003738	---	---
215802_at	AK000144	---	---
215847_at	BC000975	hect domain and RLD 2 pseudogene 3	HERC2P3
215852_x_at	AK022023	chromosome 20 open reading frame 117	C20orf117
215886_x_at	AF022790	ubiquitin specific peptidase 12	USP12
215888_at	AK026889	PDS5, regulator of cohesion maintenance, homolog B (S. cerevisiae)	PDS5B
215889_at	X15217	SKI-like oncogene	SKIL
215898_at	AK021879	tubulin tyrosine ligase-like family, member 5	TTLL5
215900_at	AK022331	---	---
215933_s_at	Z21533	hematopoietically expressed homeobox	HHEX
215935_at	AL080148	family with sequence similarity 75, member A1 /// family with sequence similarity 75, member A2 /// family with sequence similarity 75, member A3 /// family with sequence similarity 75, member A4 /// family with sequence similarity 75, member A5 /// family with sequence similarity 75, member A6 /// family with sequence similarity 75, member A7	FAM75A1 /// FAM75A2 /// FAM75A3 /// FAM75A4 /// FAM75A5 /// FAM75A6 /// FAM75A7
215936_s_at	AK001657	KIAA1033	KIAA1033
215943_at	AB051448	KIAA1661 protein	KIAA1661
215978_x_at	AK021514	zinc finger protein 721	ZNF721
215992_s_at	AL117397	Rap guanine nucleotide exchange factor (GEF) 2	RAPGEF2
216006_at	AF070620	---	---
216029_at	AU159412	---	---
216094_at	AK025323	---	---
216101_at	AL049242	---	---
216109_at	AK025348	Mediator complex subunit 13-like	MED13L
216115_at	AK024873	neurofibromin 1	NF1
216161_at	AK024128	strawberry notch homolog 1 (Drosophila)	SBNO1
216170_at	AK025271	---	---
216176_at	AK025343	hepatocellular carcinoma-related HCRP1	HCRP1
216187_x_at	AF222691	---	---
216197_at	AK021569	activating transcription factor 7 interacting protein	ATF7IP
216211_at	AL049233	---	---
216263_s_at	AK022215	neuroguidin, EIF4E binding protein	NGDN
216319_at	AK022686	---	---
216321_s_at	X03348	nuclear receptor subfamily 3, group C, member 1 (glucocorticoid receptor)	NR3C1
216336_x_at	AL031602	hypothetical protein LOC100505584 /// metallothionein 1E	LOC100505584 /// MT1E
216383_at	U52111	ribosomal protein L18a /// ribosomal protein L18a pseudogene 3	RPL18A /// RPL18AP3
216452_at	AB046836	transient receptor potential cation channel, subfamily M, member 3	TRPM3
216497_at	AL390738	heterogeneous nuclear ribonucleoprotein A1 /// heterogeneous nuclear ribonucleoprotein A1-like 2 /// heterogeneous nuclear ribonucleoprotein A1 pseudogene 10 /// heterogeneous nuclear ribonucleoprotein A1 pseudogene 5 /// hypothetical LOC642817	HNRNPA1 /// HNRNPA1L2 /// HNRNPA1P10 /// HNRPA1P5 /// LOC642817
216527_at	AL049252	---	---
216555_at	AK026712	chromosome 22 open reading frame 30	C22orf30
216603_at	AL365343	solute carrier family 7 (amino acid transporter, L-type), member 8	SLC7A8
216628_at	AL117447	---	---
216709_at	AL162040	---	---
216751_at	AK024879	---	---
216757_at	AK024995	---	---
216850_at	AF319523	small nuclear ribonucleoprotein polypeptide N	SNRPN
216855_s_at	D13413	heterogeneous nuclear ribonucleoprotein U (scaffold attachment factor A)	HNRNPU
216877_at	U80770	Hypothetical gene supported by BC043549; BX648102	DKFZp686O1327
216902_s_at	AF001549	RRN3 RNA polymerase I transcription factor homolog (S. cerevisiae) /// RNA polymerase I transcription factor homolog (S. cerevisiae) pseudogene 1 /// RNA polymerase I transcription factor homolog (S. cerevisiae) pseudogene 2	RRN3 /// RRN3P1 /// RRN3P2
216917_s_at	X95654	synaptonemal complex protein 1	SYCP1
216957_at	AL162082	ubiquitin specific peptidase 22	USP22
216992_s_at	AJ236922	glutamate receptor, metabotropic 8	GRM8
217028_at	AJ224869	chemokine (C-X-C motif) receptor 4	CXCR4
217042_at	AL096716	retinol dehydrogenase 11 (all-trans/9-cis/11-cis)	RDH11
217049_x_at	AJ276803	protocadherin 11 Y-linked	PCDH11Y
217057_s_at	AF107846	GNAS complex locus	GNAS
217092_x_at	AL031589	ribosomal protein L7	RPL7
217109_at	AJ242547	mucin 4, cell surface associated	MUC4
217130_at	AF072164	---	---
217142_at	AL035687	---	---
217152_at	AK024136	---	---
217164_at	AK024108	---	---
217165_x_at	M10943	metallothionein 1F	MT1F
217208_s_at	AL121981	discs, large homolog 1 (Drosophila)	DLG1
217234_s_at	AF199015	ezrin	EZR
217313_at	AC004692	---	---
217404_s_at	X16468	collagen, type II, alpha 1	COL2A1
217466_x_at	L48784	ribosomal protein S2	RPS2
217482_at	AK021987	---	---
217490_at	AL049301	---	---
217498_at	BG389073	---	---
217519_at	AI246331	---	---
217538_at	BF347113	small G protein signaling modulator 2	SGSM2
217546_at	R06655	metallothionein 1M	MT1M
217559_at	AI001784	ribosomal protein L10-like	RPL10L
217561_at	BF447272	calcitonin-related polypeptide alpha	CALCA
217574_at	T65123	cadherin 8, type 2	CDH8
217579_x_at	AW301806	---	---
217586_x_at	N35922	---	---
217591_at	BF725121	---	---
217594_at	R25849	zinc finger, CCHC domain containing 11	ZCCHC11
217599_s_at	BE910600	MyoD family inhibitor domain containing	MDFIC
217601_at	AL523184	nucleoporin 188kDa	NUP188
217610_at	AL047879	---	---
217617_at	AW451711	---	---
217649_at	AV702306	zinc finger, AN1-type domain 5	ZFAND5
217653_x_at	AW150065	---	---
217656_at	AW128846	SWI/SNF related, matrix associated, actin dependent regulator of chromatin, subfamily a, member 4	SMARCA4
217671_at	BE466926	---	---
217678_at	AA488687	solute carrier family 7, (cationic amino acid transporter, y+ system) member 11	SLC7A11
217679_x_at	AI683552	---	---
217704_x_at	AI820796	Suppressor of zeste 12 homolog pseudogene	SUZ12P
217712_at	AA479678	---	---
217713_x_at	AA126763	---	---
217720_at	NM_016139	coiled-coil-helix-coiled-coil-helix domain containing 2	CHCHD2
217728_at	NM_014624	S100 calcium binding protein A6	S100A6
217761_at	NM_018269	acireductone dioxygenase 1	ADI1
217767_at	NM_000064	complement component 3	C3
217813_s_at	NM_006717	spindlin 1	SPIN1
217878_s_at	AI203880	cell division cycle 27 homolog (S. cerevisiae)	CDC27
217951_s_at	AW189430	PHD finger protein 3	PHF3
217966_s_at	NM_022083	family with sequence similarity 129, member A	FAM129A
218002_s_at	NM_004887	chemokine (C-X-C motif) ligand 14	CXCL14
218266_s_at	NM_014286	neuronal calcium sensor 1	NCS1
218273_s_at	NM_018444	pyruvate dehyrogenase phosphatase catalytic subunit 1	PDP1
218377_s_at	NM_016940	RWD domain containing 2B	RWDD2B
218400_at	NM_006187	2'-5'-oligoadenylate synthetase 3, 100kDa	OAS3
218430_s_at	NM_022841	regulatory factor X, 7	RFX7
218435_at	NM_013238	DnaJ (Hsp40) homolog, subfamily C, member 15	DNAJC15
218445_at	NM_018649	H2A histone family, member Y2	H2AFY2
218457_s_at	NM_022552	DNA (cytosine-5-)-methyltransferase 3 alpha	DNMT3A
218468_s_at	AF154054	gremlin 1	GREM1
218469_at	NM_013372	gremlin 1	GREM1
218513_at	NM_018352	chromosome 4 open reading frame 43	C4orf43
218533_s_at	NM_017859	uridine-cytidine kinase 1-like 1	UCKL1
218559_s_at	NM_005461	v-maf musculoaponeurotic fibrosarcoma oncogene homolog B (avian)	MAFB
218607_s_at	NM_018115	SDA1 domain containing 1	SDAD1
218656_s_at	NM_005780	lipoma HMGIC fusion partner	LHFP
218785_s_at	NM_022777	RAB, member RAS oncogene family-like 5	RABL5
218804_at	NM_018043	anoctamin 1, calcium activated chloride channel	ANO1
218832_x_at	NM_004041	arrestin, beta 1	ARRB1
218907_s_at	NM_023942	leucine rich repeat containing 61	LRRC61
218931_at	NM_022449	RAB17, member RAS oncogene family	RAB17
219015_s_at	NM_018466	asparagine-linked glycosylation 13 homolog (S. cerevisiae)	ALG13
219032_x_at	NM_014322	opsin 3	OPN3
219046_s_at	NM_022062	PBX/knotted 1 homeobox 2	PKNOX2
219117_s_at	NM_016594	FK506 binding protein 11, 19 kDa	FKBP11
219118_at	NM_016594	FK506 binding protein 11, 19 kDa	FKBP11
219158_s_at	NM_025085	N(alpha)-acetyltransferase 15, NatA auxiliary subunit	NAA15
219179_at	NM_016651	dapper, antagonist of beta-catenin, homolog 1 (Xenopus laevis)	DACT1
219209_at	NM_022168	interferon induced with helicase C domain 1	IFIH1
219215_s_at	NM_017767	solute carrier family 39 (zinc transporter), member 4	SLC39A4
219250_s_at	NM_013281	fibronectin leucine rich transmembrane protein 3	FLRT3
219260_s_at	NM_015362	chromosome 17 open reading frame 81	C17orf81
219263_at	NM_024539	ring finger protein 128	RNF128
219266_at	NM_021632	zinc finger protein 350	ZNF350
219298_at	NM_024693	enoyl CoA hydratase domain containing 3	ECHDC3
219300_s_at	AB020675	contactin associated protein-like 2	CNTNAP2
219360_s_at	NM_017636	transient receptor potential cation channel, subfamily M, member 4	TRPM4
219367_s_at	NM_018534	---	---
219387_at	NM_017571	coiled-coil domain containing 88A	CCDC88A
219429_at	NM_024306	fatty acid 2-hydroxylase	FA2H
219437_s_at	NM_013275	ankyrin repeat domain 11	ANKRD11
219441_s_at	NM_024652	leucine-rich repeat kinase 1	LRRK1
219463_at	NM_012261	chromosome 20 open reading frame 103	C20orf103
219478_at	NM_021197	WAP four-disulfide core domain 1	WFDC1
219509_at	NM_021245	myozenin 1	MYOZ1
219522_at	NM_014344	four jointed box 1 (Drosophila)	FJX1
219536_s_at	NM_022088	zinc finger protein 64 homolog (mouse)	ZFP64
219558_at	NM_024524	ATPase type 13A3	ATP13A3
219576_at	NM_024765	MAP7 domain containing 3	MAP7D3
219602_s_at	NM_022068	family with sequence similarity 38, member B	FAM38B
219618_at	NM_016123	interleukin-1 receptor-associated kinase 4	IRAK4
219622_at	NM_017817	RAB20, member RAS oncogene family	RAB20
219667_s_at	NM_017935	B-cell scaffold protein with ankyrin repeats 1	BANK1
219678_x_at	NM_022487	DNA cross-link repair 1C	DCLRE1C
219692_at	NM_024507	kringle containing transmembrane protein 2	KREMEN2
219737_s_at	AI524125	protocadherin 9	PCDH9
219750_at	NM_018342	transmembrane protein 144	TMEM144
219764_at	NM_007197	frizzled homolog 10 (Drosophila)	FZD10
219768_at	NM_024626	V-set domain containing T cell activation inhibitor 1	VTCN1
219800_s_at	NM_024838	threonine synthase-like 1 (S. cerevisiae)	THNSL1
219814_at	NM_018388	muscleblind-like 3 (Drosophila)	MBNL3
219844_at	NM_018017	chromosome 10 open reading frame 118	C10orf118
219858_s_at	NM_017694	major facilitator superfamily domain containing 6	MFSD6
219869_s_at	NM_022154	solute carrier family 39 (zinc transporter), member 8	SLC39A8
219871_at	NM_024614	hypothetical FLJ13197	FLJ13197
219873_at	NM_024027	collectin sub-family member 11	COLEC11
219880_at	NM_022907	hypothetical LOC100507619	LOC100507619
219893_at	NM_022903	coiled-coil domain containing 71	CCDC71
219895_at	NM_017938	family with sequence similarity 70, member A	FAM70A
219902_at	NM_017614	betaine--homocysteine S-methyltransferase 2	BHMT2
219928_s_at	NM_012189	calcium binding tyrosine-(Y)-phosphorylation regulated	CABYR
219935_at	NM_007038	ADAM metallopeptidase with thrombospondin type 1 motif, 5	ADAMTS5
219937_at	NM_013381	thyrotropin-releasing hormone degrading enzyme	TRHDE
219957_at	NM_017987	RUN and FYVE domain containing 2	RUFY2
219969_at	NM_018360	taxilin gamma	TXLNG
220035_at	NM_024923	nucleoporin 210kDa	NUP210
220047_at	NM_012240	sirtuin 4	SIRT4
220053_at	NM_020634	growth differentiation factor 3	GDF3
220093_at	NM_018153	anthrax toxin receptor 1	ANTXR1
220115_s_at	NM_006727	cadherin 10, type 2 (T2-cadherin)	CDH10
220129_at	NM_017826	spermatogenesis and oogenesis specific basic helix-loop-helix 2	SOHLH2
220179_at	NM_022357	dipeptidase 3	DPEP3
220216_at	NM_019607	chromosome 8 open reading frame 44	C8orf44
220231_at	NM_006658	chromosome 7 open reading frame 16	C7orf16
220252_x_at	NM_025159	chromosome X open reading frame 21	CXorf21
220253_s_at	NM_013437	low density lipoprotein receptor-related protein 12	LRP12
220254_at	NM_013437	low density lipoprotein receptor-related protein 12	LRP12
220269_at	NM_024687	zinc finger, B-box domain containing	ZBBX
220274_at	NM_024726	IQ motif containing with AAA domain 1	IQCA1
220275_at	NM_022034	CUB and zona pellucida-like domains 1	CUZD1
220281_at	AI632015	solute carrier family 12 (sodium/potassium/chloride transporters), member 1	SLC12A1
220317_at	NM_004744	lecithin retinol acyltransferase (phosphatidylcholine--retinol O-acyltransferase)	LRAT
220352_x_at	NM_024305	hypothetical LOC645644	FLJ42627
220400_at	NM_017890	vacuolar protein sorting 13 homolog B (yeast)	VPS13B
220467_at	NM_025032	---	---
220484_at	NM_018298	mucolipin 3	MCOLN3
220572_at	NM_018705	hypothetical LOC55525	DKFZp547G183
220576_at	NM_024989	post-GPI attachment to proteins 1	PGAP1
220584_at	NM_025094	hypothetical protein FLJ22184	FLJ22184
220586_at	NM_025134	chromodomain helicase DNA binding protein 9	CHD9
220590_at	NM_018463	integrin alpha FG-GAP repeat containing 2	ITFG2
220591_s_at	NM_025184	EF-hand domain (C-terminal) containing 2	EFHC2
220638_s_at	NM_012116	Cas-Br-M (murine) ecotropic retroviral transforming sequence c	CBLC
220675_s_at	NM_025225	patatin-like phospholipase domain containing 3	PNPLA3
220679_s_at	NM_004361	cadherin 7, type 2	CDH7
220686_s_at	NM_018068	piwi-like 2 (Drosophila)	PIWIL2
220702_at	NM_018616	---	---
220710_at	NM_024970	chromosome 15 open reading frame 28	C15orf28
220714_at	NM_024504	PR domain containing 14	PRDM14
220720_x_at	NM_025029	mitotic spindle organizing protein 2B	MZT2B
220774_at	NM_017653	dymeclin	DYM
220777_at	NM_022113	kinesin family member 13A	KIF13A
220784_s_at	NM_021995	urotensin 2	UTS2
220786_s_at	NM_018018	solute carrier family 38, member 4	SLC38A4
220796_x_at	NM_024881	solute carrier family 35, member E1	SLC35E1
220798_x_at	NM_024888	lipid phosphate phosphatase-related protein type 3	LPPR3
220817_at	NM_016179	transient receptor potential cation channel, subfamily C, member 4	TRPC4
220818_s_at	NM_016179	transient receptor potential cation channel, subfamily C, member 4	TRPC4
220821_at	NM_001480	galanin receptor 1	GALR1
220825_s_at	NM_018240	kin of IRRE like (Drosophila)	KIRREL
220843_s_at	NM_014156	DDB1 and CUL4 associated factor 13	DCAF13
220845_at	NM_018308	acyl-CoA oxidase-like	ACOXL
220855_at	NM_014127	---	---
220887_at	NM_020181	chromosome 14 open reading frame 162	C14orf162
220940_at	NM_025190	ankyrin repeat domain 36B	ANKRD36B
220946_s_at	NM_014159	SET domain containing 2	SETD2
220979_s_at	NM_030965	ST6 (alpha-N-acetyl-neuraminyl-2,3-beta-galactosyl-1,3)-N-acetylgalactosaminide alpha-2,6-sialyltransferase 5	ST6GALNAC5
221025_x_at	NM_031292	pseudouridylate synthase 7 homolog (S. cerevisiae)-like	PUS7L
221086_s_at	NM_018008	FEZ family zinc finger 2	FEZF2
221135_s_at	NM_014065	asteroid homolog 1 (Drosophila)	ASTE1
221143_at	NM_013347	replication protein A4, 30kDa	RPA4
221188_s_at	NM_014430	cell death-inducing DFFA-like effector b	CIDEB
221213_s_at	NM_017661	zinc finger protein 280D	ZNF280D
221217_s_at	NM_018723	RNA binding protein, fox-1 homolog (C. elegans) 1	RBFOX1
221220_s_at	NM_017988	SCY1-like 2 (S. cerevisiae)	SCYL2
221329_at	NM_012375	olfactory receptor, family 52, subfamily A, member 1	OR52A1
221340_at	NM_005193	caudal type homeobox 4	CDX4
221408_x_at	NM_018932	protocadherin beta 12	PCDHB12
221458_at	NM_000866	5-hydroxytryptamine (serotonin) receptor 1F	HTR1F
221558_s_at	AF288571	lymphoid enhancer-binding factor 1	LEF1
221561_at	L21934	sterol O-acyltransferase 1	SOAT1
221583_s_at	AI129381	potassium large conductance calcium-activated channel, subfamily M, alpha member 1	KCNMA1
221603_at	BC000467	peroxisomal biogenesis factor 16	PEX16
221646_s_at	AF267859	zinc finger, DHHC-type containing 11	ZDHHC11
221654_s_at	AF077040	ubiquitin specific peptidase 3	USP3
221683_s_at	AF317887	centrosomal protein 290kDa	CEP290
221690_s_at	AF298547	NLR family, pyrin domain containing 2	NLRP2
221697_at	AF276659	microtubule-associated protein 1 light chain 3 gamma	MAP1LC3C
221705_s_at	BC005934	suppressor of IKBKE 1	SIKE1
221734_at	BE328312	proline-rich coiled-coil 1	PRRC1
221765_at	AI378044	UDP-glucose ceramide glucosyltransferase	UGCG
221841_s_at	BF514079	Kruppel-like factor 4 (gut)	KLF4
221861_at	AL157484	---	---
221919_at	AW450929	hypothetical LOC100506653	LOC100506653
221944_at	N56912	hypothetical LOC645644	FLJ42627
221950_at	AI478455	empty spiracles homeobox 2	EMX2
221958_s_at	AA775681	wntless homolog (Drosophila)	WLS
221969_at	BF510692	paired box 5	PAX5
221973_at	AI983904	hypothetical LOC100506076 /// hypothetical LOC100506123	LOC100506076 /// LOC100506123
222020_s_at	AW117456	neurotrimin	NTM
222031_at	AW452796	hypothetical LOC389906	LOC389906
222078_at	BF110802	pyruvate kinase, liver and RBC	PKLR
222150_s_at	AK026747	pigeon homolog (Drosophila)	PION
222162_s_at	AK023795	ADAM metallopeptidase with thrombospondin type 1 motif, 1	ADAMTS1
222164_at	AU145411	fibroblast growth factor receptor 1	FGFR1
222171_s_at	AK023792	PBX/knotted 1 homeobox 2	PKNOX2
222196_at	AK000470	hypothetical LOC389906	LOC389906
222214_at	AK024988	---	---
222242_s_at	AF243527	kallikrein-related peptidase 5	KLK5
222252_x_at	AK023354	ubiquilin 4	UBQLN4
222282_at	AV761453	---	---
222283_at	BG387770	zinc finger protein 480	ZNF480
222290_at	AA731709	olfactory receptor, family 2, subfamily A, member 20 pseudogene /// olfactory receptor, family 2, subfamily A, member 9 pseudogene	OR2A20P /// OR2A9P
222310_at	AA648521	splicing factor, arginine/serine-rich 15	SFRS15
222311_s_at	AA648521	splicing factor, arginine/serine-rich 15	SFRS15
222313_at	AW972359	---	---
222325_at	AW974812	---	---
222356_at	AW974910	---	---
222358_x_at	AI523613	---	---
222361_at	AI433261	tubulin, beta pseudogene 5	TUBBP5
222364_at	AW971205	solute carrier family 44, member 1	SLC44A1
222371_at	AI732802	---	---
222372_at	AW971248	---	---
222375_at	AW970944	---	---
222380_s_at	AI907083	Programmed cell death 6	PDCD6
222387_s_at	BG476669	vacuolar protein sorting 35 homolog (S. cerevisiae)	VPS35
222439_s_at	BE967048	thyroid hormone receptor associated protein 3	THRAP3
222484_s_at	AF144103	chemokine (C-X-C motif) ligand 14	CXCL14
222486_s_at	AF060152	ADAM metallopeptidase with thrombospondin type 1 motif, 1	ADAMTS1
222508_s_at	AU135021	arginine and glutamate rich 1	ARGLU1
222527_s_at	AL538762	RNA binding motif protein 22	RBM22
222568_at	AI672492	UDP-glucose glycoprotein glucosyltransferase 1	UGGT1
222572_at	BG542521	pyruvate dehyrogenase phosphatase catalytic subunit 1	PDP1
222586_s_at	AI884890	oxysterol binding protein-like 11	OSBPL11
222614_at	AF212232	RWD domain containing 2B	RWDD2B
222616_s_at	AI806796	ubiquitin specific peptidase 16	USP16
222719_s_at	AB033831	platelet derived growth factor C	PDGFC
222756_s_at	BC003636	arrestin, beta 1	ARRB1
222783_s_at	BF516292	SPARC related modular calcium binding 1	SMOC1
222784_at	AJ249900	SPARC related modular calcium binding 1	SMOC1
222797_at	BF508726	dihydropyrimidinase-like 5	DPYSL5
222802_at	J05008	endothelin 1	EDN1
222808_at	BC005336	asparagine-linked glycosylation 13 homolog (S. cerevisiae)	ALG13
222853_at	N71923	fibronectin leucine rich transmembrane protein 3	FLRT3
222871_at	BF791631	kelch domain containing 8A	KLHDC8A
222872_x_at	AU157541	oligonucleotide/oligosaccharide-binding fold containing 2A	OBFC2A
222873_s_at	AI739378	euchromatic histone-lysine N-methyltransferase 1	EHMT1
222877_at	AK024680	---	---
222890_at	BG054922	coiled-coil domain containing 113	CCDC113
222897_s_at	AI829089	zinc finger protein 64 homolog (mouse)	ZFP64
222906_at	AK001419	feline leukemia virus subgroup C cellular receptor 1	FLVCR1
222909_s_at	AF111116	BCL2-associated athanogene 4	BAG4
222912_at	BE207758	arrestin, beta 1	ARRB1
222936_s_at	AF151904	PPPDE peptidase domain containing 1	PPPDE1
222939_s_at	N30257	solute carrier family 16, member 10 (aromatic amino acid transporter)	SLC16A10
222947_at	AF067164	hypothetical LOC100379224	LOC100379224
223168_at	AL096776	ras homolog gene family, member U	RHOU
223182_s_at	AI337300	1-acylglycerol-3-phosphate O-acyltransferase 3	AGPAT3
223200_s_at	AI219740	large subunit GTPase 1 homolog (S. cerevisiae)	LSG1
223254_s_at	AA887053	G2/M-phase specific E3 ubiquitin protein ligase	G2E3
223315_at	AF278532	netrin 4	NTN4
223384_s_at	BE501464	tripartite motif-containing 4	TRIM4
223392_s_at	BF510588	teashirt zinc finger homeobox 3	TSHZ3
223393_s_at	AL136805	teashirt zinc finger homeobox 3	TSHZ3
223399_x_at	AF197569	chromosome 3 open reading frame 78	C3orf78
223400_s_at	AF197569	polybromo 1	PBRM1
223402_at	BC001140	dual specificity phosphatase 23	DUSP23
223455_at	BG493862	trichoplein, keratin filament binding	TCHP
223494_at	AF307332	meningioma expressed antigen 5 (hyaluronidase)	MGEA5
223503_at	AF255647	transmembrane protein 163	TMEM163
223551_at	AF225513	protein kinase (cAMP-dependent, catalytic) inhibitor beta	PKIB
223577_x_at	AA827878	metastasis associated lung adenocarcinoma transcript 1 (non-protein coding)	MALAT1
223588_at	AL136607	THAP domain containing, apoptosis associated protein 2	THAP2
223608_at	BC005357	EF-hand calcium binding domain 2	EFCAB2
223629_at	BC001186	protocadherin beta 5	PCDHB5
223631_s_at	AF213678	chromosome 19 open reading frame 33	C19orf33
223645_s_at	BF062193	chromosome Y open reading frame 15B	CYorf15B
223646_s_at	AF332225	chromosome Y open reading frame 15B	CYorf15B
223673_at	AF332192	regulatory factor X, 4 (influences HLA class II expression)	RFX4
223722_at	AF176013	DnaJ (Hsp40) homolog, subfamily C, member 12	DNAJC12
223746_at	BC005231	serine/threonine kinase 4	STK4
223753_s_at	AF312769	cripto, FRL-1, cryptic family 1 /// cripto, FRL-1, cryptic family 1B	CFC1 /// CFC1B
223796_at	AF333769	contactin associated protein-like 3	CNTNAP3
223797_at	AF130079	hypothetical protein PRO2852	PRO2852
223798_at	AL136828	solute carrier family 41, member 2	SLC41A2
223802_s_at	AF063596	retinoblastoma binding protein 6	RBBP6
223807_at	AB058894	immunoglobulin superfamily, member 1	IGSF1
223888_s_at	AF151026	leucyl-tRNA synthetase	LARS
223901_at	AL136594	synaptotagmin III	SYT3
223916_s_at	AF317392	BCL6 corepressor	BCOR
223940_x_at	AF132202	metastasis associated lung adenocarcinoma transcript 1 (non-protein coding)	MALAT1
223944_at	AF231021	NLR family, pyrin domain containing 12	NLRP12
223984_s_at	BC001104	nucleoporin like 1	NUPL1
224061_at	AF128846	indolethylamine N-methyltransferase	INMT
224063_at	BC001644	neurolysin (metallopeptidase M3 family)	NLN
224169_at	AF257210	neuropeptide FF receptor 2	NPFFR2
224209_s_at	AF019638	guanine deaminase	GDA
224212_s_at	AF169689	protocadherin alpha 1 /// protocadherin alpha 10 /// protocadherin alpha 11 /// protocadherin alpha 12 /// protocadherin alpha 13 /// protocadherin alpha 2 /// protocadherin alpha 3 /// protocadherin alpha 4 /// protocadherin alpha 5 /// protocadherin alpha 6 /// protocadherin alpha 7 /// protocadherin alpha 8 /// protocadherin alpha 9 /// protocadherin alpha subfamily C, 1 /// protocadherin alph…	PCDHA1 /// PCDHA10 /// PCDHA11 /// PCDHA12 /// PCDHA13 /// PCDHA2 /// PCDHA3 /// PCDHA4 /// PCDHA5 /// PCDHA6 /// PCDHA7 /// PCDHA8 /// PCDHA9 /// PCDHAC1 /// PCDHAC2
224216_at	AF222858	---	---
224227_s_at	AF298152	B double prime 1, subunit of RNA polymerase III transcription initiation factor IIIB	BDP1
224254_x_at	AF116695	---	---
224259_at	AY009402	wingless-type MMTV integration site family, member 8A	WNT8A
224275_at	AL136541	G protein-coupled receptor 98	GPR98
224279_s_at	AF295039	calcium binding tyrosine-(Y)-phosphorylation regulated	CABYR
224329_s_at	AB049591	cornifelin	CNFN
224392_s_at	AF303588	opsin 3	OPN3
224442_at	BC005994	PHD finger protein 6	PHF6
224449_at	BC006011	DNA-damage inducible 1 homolog 2 (S. cerevisiae)	DDI2
224461_s_at	BC006121	apoptosis-inducing factor, mitochondrion-associated, 2	AIFM2
224463_s_at	BC006128	chromosome 11 open reading frame 70	C11orf70
224466_s_at	BC006143	v-maf musculoaponeurotic fibrosarcoma oncogene homolog G (avian)	MAFG
224469_s_at	BC006173	inverted formin, FH2 and WH2 domain containing	INF2
224490_s_at	BC006271	KIAA1267 /// hypothetical LOC100294337	KIAA1267 /// LOC100294337
224549_x_at	AF194537	---	---
224559_at	AF001540	metastasis associated lung adenocarcinoma transcript 1 (non-protein coding)	MALAT1
224563_at	BG338758	WAS protein family, member 2	WASF2
224565_at	BE675516	nuclear paraspeckle assembly transcript 1 (non-protein coding)	NEAT1
224566_at	AI042152	nuclear paraspeckle assembly transcript 1 (non-protein coding)	NEAT1
224567_x_at	BG534952	metastasis associated lung adenocarcinoma transcript 1 (non-protein coding)	MALAT1
224568_x_at	AW005982	metastasis associated lung adenocarcinoma transcript 1 (non-protein coding)	MALAT1
224580_at	BF515894	solute carrier family 38, member 1	SLC38A1
224631_at	AA758013	zinc finger protein 91 homolog (mouse)	ZFP91
224646_x_at	BF569051	H19, imprinted maternally expressed transcript (non-protein coding)	H19
224667_x_at	AK023981	anaphase promoting complex subunit 16	ANAPC16
224730_at	AW575465	DDB1 and CUL4 associated factor 7	DCAF7
224775_at	AW451291	IWS1 homolog (S. cerevisiae)	IWS1
224784_at	BG024886	myeloid/lymphoid or mixed-lineage leukemia (trithorax homolog, Drosophila); translocated to, 6	MLLT6
224797_at	AB037797	arrestin domain containing 3	ARRDC3
224833_at	BE218980	v-ets erythroblastosis virus E26 oncogene homolog 1 (avian)	ETS1
224847_at	AW051349	cyclin-dependent kinase 6	CDK6
224851_at	AW274756	cyclin-dependent kinase 6	CDK6
224863_at	BF477658	guanine nucleotide binding protein (G protein), q polypeptide	GNAQ
224875_at	BG492488	chromosome 5 open reading frame 24	C5orf24
224917_at	BF674052	microRNA 21	MIR21
224940_s_at	BF107618	pregnancy-associated plasma protein A, pappalysin 1	PAPPA
224941_at	BF107618	pregnancy-associated plasma protein A, pappalysin 1	PAPPA
224942_at	BG434272	pregnancy-associated plasma protein A, pappalysin 1	PAPPA
224970_at	AA419275	nuclear factor I/A	NFIA
225016_at	N48299	adenomatosis polyposis coli down-regulated 1	APCDD1
225043_at	AW304786	solute carrier family 15, member 4	SLC15A4
225046_at	AL521247	hypothetical LOC389831	LOC389831
225057_at	AI636759	solute carrier family 15, member 4	SLC15A4
225061_at	N45231	DnaJ (Hsp40) homolog, subfamily A, member 4	DNAJA4
225062_at	BF667120	hypothetical LOC389831	LOC389831
225115_at	BF529628	homeodomain interacting protein kinase 2	HIPK2
225136_at	BF968578	pleckstrin homology domain containing, family A (phosphoinositide binding specific) member 2	PLEKHA2
225155_at	BG339050	small nucleolar RNA host gene 5 (non-protein coding)	SNHG5
225173_at	BE501862	Rho GTPase activating protein 18	ARHGAP18
225191_at	AL565767	cold inducible RNA binding protein	CIRBP
225202_at	BE620739	Rho-related BTB domain containing 3	RHOBTB3
225239_at	AI355441	---	---
225242_s_at	AW303375	coiled-coil domain containing 80	CCDC80
225380_at	BF528878	protein kinase domain containing, cytoplasmic homolog (mouse)	PKDCC
225420_at	AV699379	glycerol-3-phosphate acyltransferase, mitochondrial	GPAM
225431_x_at	BE779764	peptidase M20 domain containing 2	PM20D2
225442_at	AI799915	discoidin domain receptor tyrosine kinase 2	DDR2
225473_at	BE044516	chromosome 20 open reading frame 117	C20orf117
225496_s_at	N21426	synaptotagmin-like 2	SYTL2
225540_at	BF342661	microtubule-associated protein 2	MAP2
225566_at	AI819729	neuropilin 2	NRP2
225664_at	AA788946	collagen, type XII, alpha 1	COL12A1
225668_at	AK000674	family with sequence similarity 173, member B	FAM173B
225681_at	AA584310	collagen triple helix repeat containing 1	CTHRC1
225728_at	AI659533	sorbin and SH3 domain containing 2	SORBS2
225760_at	AI302244	Myb-like, SWIRM and MPN domains 1	MYSM1
225786_at	AI440495	non-protein coding RNA 201	NCRNA00201
225799_at	BF209337	hypothetical LOC541471 /// non-protein coding RNA 152	LOC541471 /// NCRNA00152
225857_s_at	AA827892	hypothetical LOC388796	LOC388796
225895_at	AI634580	synaptopodin 2	SYNPO2
225908_at	AI829927	isoamyl acetate-hydrolyzing esterase 1 homolog (S. cerevisiae)	IAH1
225972_at	AA524005	transmembrane protein 64	TMEM64
225974_at	BF732480	transmembrane protein 64	TMEM64
225990_at	W72626	Boc homolog (mouse)	BOC
226034_at	BE222344	dual specificity phosphatase 4	DUSP4
226062_x_at	AB037811	family with sequence similarity 63, member A	FAM63A
226064_s_at	AW469523	diacylglycerol O-acyltransferase 2	DGAT2
226065_at	N98595	prickle homolog 1 (Drosophila)	PRICKLE1
226090_x_at	AK025772	RAB, member of RAS oncogene family-like 3	RABL3
226125_at	BF346665	hypothetical LOC100288152	LOC100288152
226143_at	BF984830	retinoic acid induced 1	RAI1
226167_at	AA633076	synaptotagmin VII	SYT7
226189_at	BF513121	integrin, beta 8	ITGB8
226210_s_at	AI291123	maternally expressed 3 (non-protein coding)	MEG3
226211_at	AI291123	maternally expressed 3 (non-protein coding)	MEG3
226311_at	BF058422	ADAM metallopeptidase with thrombospondin type 1 motif, 2	ADAMTS2
226341_at	AI535737	---	---
226362_at	AI198515	---	---
226365_at	W03242	---	---
226420_at	BG261252	MDS1 and EVI1 complex locus	MECOM
226435_at	AU145309	papilin, proteoglycan-like sulfated glycoprotein	PAPLN
226452_at	AU146532	pyruvate dehydrogenase kinase, isozyme 1	PDK1
226492_at	AL036088	sema domain, transmembrane domain (TM), and cytoplasmic domain, (semaphorin) 6D	SEMA6D
226504_at	AA522720	family with sequence similarity 109, member B	FAM109B
226652_at	AA523542	ubiquitin specific peptidase 3	USP3
226665_at	AI986239	AHA1, activator of heat shock 90kDa protein ATPase homolog 2 (yeast)	AHSA2
226675_s_at	W80468	metastasis associated lung adenocarcinoma transcript 1 (non-protein coding)	MALAT1
226676_at	AK021452	zinc finger protein 521	ZNF521
226677_at	AF141339	zinc finger protein 521	ZNF521
226681_at	BE277340	---	---
226700_at	BE856544	U2 small nuclear RNA auxiliary factor 1-like 4	U2AF1L4
226707_at	AI925574	nicotinate phosphoribosyltransferase domain containing 1	NAPRT1
226736_at	BE568660	churchill domain containing 1	CHURC1
226766_at	AB046788	roundabout, axon guidance receptor, homolog 2 (Drosophila)	ROBO2
226769_at	AI802391	fin bud initiation factor homolog (zebrafish)	FIBIN
226803_at	AK000049	chromatin modifying protein 4C	CHMP4C
226809_at	AW188087	hypothetical LOC100216479	LOC100216479
226840_at	AW291297	H2A histone family, member Y	H2AFY
226847_at	BF438173	follistatin	FST
226858_at	T51255	casein kinase 1, epsilon	CSNK1E
226863_at	AI674565	family with sequence similarity 110, member C	FAM110C
226876_at	AI961778	family with sequence similarity 101, member B	FAM101B
226905_at	BG036514	family with sequence similarity 101, member B	FAM101B
226909_at	AW270138	zinc finger protein 518B	ZNF518B
226933_s_at	AV646610	Inhibitor of DNA binding 4, dominant negative helix-loop-helix protein	ID4
226947_at	AW001628	glucuronidase, beta pseudogene 1 /// glucuronidase, beta pseudogene 4	GUSBP1 /// GUSBP4
226978_at	AA910945	peroxisome proliferator-activated receptor alpha	PPARA
226988_s_at	AI709055	myosin, heavy chain 14, non-muscle	MYH14
226989_at	BE855765	RGM domain family, member B	RGMB
226999_at	AL137730	RNA-binding region (RNP1, RRM) containing 3	RNPC3
227007_at	AI972419	transmembrane and coiled-coil domains 4	TMCO4
227038_at	AI963083	sphingomyelin synthase 2	SGMS2
227051_at	AU157716	---	---
227074_at	AA524669	hypothetical LOC100131564	LOC100131564
227082_at	AI760356	---	---
227083_at	N51325	beta 1,3-galactosyltransferase-like	B3GALTL
227140_at	AI343467	inhibin, beta A	INHBA
227141_at	AW205739	tRNA-yW synthesizing protein 3 homolog (S. cerevisiae)	TYW3
227152_at	AI979334	chromosome 12 open reading frame 35	C12orf35
227168_at	BF475488	myocardial infarction associated transcript (non-protein coding)	MIAT
227174_at	Z98443	WD repeat domain 72	WDR72
227192_at	BF060707	proline-rich transmembrane protein 2	PRRT2
227195_at	AA603467	zinc finger protein 503	ZNF503
227223_at	BE466173	---	---
227227_at	AI344332	---	---
227260_at	AV724266	hypothetical LOC100510649	LOC100510649
227335_at	AW664953	death inducer-obliterator 1	DIDO1
227340_s_at	AL117590	RGM domain family, member B	RGMB
227349_at	AI807356	helicase, lymphoid-specific	HELLS
227355_at	AW135388	RNA binding motif protein 26	RBM26
227364_at	AW084125	---	---
227383_at	AW340595	hypothetical protein LOC727820	LOC727820
227384_s_at	AW340595	hypothetical protein LOC727820	LOC727820
227388_at	AA479016	tumor suppressor candidate 1	TUSC1
227394_at	W94001	neural cell adhesion molecule 1	NCAM1
227404_s_at	AI459194	Early growth response 1	EGR1
227411_at	BF111298	Wilms tumor 1 interacting protein	WTIP
227425_at	AI984607	RALBP1 associated Eps domain containing 2	REPS2
227429_at	AI683694	EF-hand calcium binding domain 4A	EFCAB4A
227449_at	AI799018	EPH receptor A4	EPHA4
227454_at	AB037782	TAO kinase 1	TAOK1
227474_at	AY007128	hypothetical LOC654433	LOC654433
227501_at	AI377135	---	---
227509_x_at	R49085	---	---
227514_at	AI766311	inositol 1,4,5-triphosphate receptor interacting protein-like 2	ITPRIPL2
227554_at	AU145805	hypothetical LOC100505881	LOC100505881
227561_at	W73819	discoidin domain receptor tyrosine kinase 2	DDR2
227576_at	AW003140	---	---
227598_at	AI762857	chromosome 7 open reading frame 29	C7orf29
227627_at	AV690866	serum/glucocorticoid regulated kinase family, member 3	SGK3
227637_at	AV712694	transcription factor CP2	TFCP2
227663_at	BE674006	---	---
227697_at	AI244908	suppressor of cytokine signaling 3	SOCS3
227721_at	AB033109	C3 and PZP-like, alpha-2-macroglobulin domain containing 8	CPAMD8
227741_at	AI813654	protein tyrosine phosphatase-like (proline instead of catalytic arginine), member b	PTPLB
227759_at	W92036	proprotein convertase subtilisin/kexin type 9	PCSK9
227762_at	AW244016	---	---
227794_at	BF432254	glycine-N-acyltransferase-like 1	GLYATL1
227802_at	AI075999	RUN and FYVE domain containing 3	RUFY3
227806_at	BG285710	chromosome 16 open reading frame 74	C16orf74
227808_at	AI091398	DnaJ (Hsp40) homolog, subfamily C, member 15	DNAJC15
227812_at	BF432648	tumor necrosis factor receptor superfamily, member 19	TNFRSF19
227822_at	AI341321	zinc finger protein 605	ZNF605
227827_at	AW138143	---	---
227835_at	T86830	Hypothetical gene supported by AL713796	LOC389831
227850_x_at	AW084544	CDC42 effector protein (Rho GTPase binding) 5	CDC42EP5
227870_at	AB046848	immunoglobulin superfamily, DCC subclass, member 4	IGDCC4
227884_at	AW296067	TAF15 RNA polymerase II, TATA box binding protein (TBP)-associated factor, 68kDa	TAF15
227891_s_at	AU144462	TAF15 RNA polymerase II, TATA box binding protein (TBP)-associated factor, 68kDa	TAF15
227910_at	AI635379	X-prolyl aminopeptidase (aminopeptidase P) 3, putative	XPNPEP3
227918_s_at	N21008	zyg-11 homolog B (C. elegans)	ZYG11B
227921_at	AI797678	---	---
227931_at	AI823917	INO80 complex subunit D	INO80D
227940_at	N90774	hypothetical LOC339803	LOC339803
227952_at	AI580142	---	---
227963_at	BF515913	---	---
227971_at	AI653107	Nik related kinase	NRK
227976_at	AW242009	hypothetical protein LOC644538	LOC644538
227977_at	BF591611	zinc binding alcohol dehydrogenase domain containing 2	ZADH2
228029_at	AW513477	zinc finger protein 721	ZNF721
228030_at	AI041522	RNA binding motif protein 6	RBM6
228062_at	AW025330	nucleosome assembly protein 1-like 5	NAP1L5
228063_s_at	AW025330	nucleosome assembly protein 1-like 5	NAP1L5
228066_at	AI870951	chromosome 17 open reading frame 96	C17orf96
228080_at	BE856341	layilin	LAYN
228105_at	AA528070	---	---
228109_at	AI912976	Ras protein-specific guanine nucleotide-releasing factor 2	RASGRF2
228124_at	AW303865	abhydrolase domain containing 12	ABHD12
228128_x_at	AI110886	pregnancy-associated plasma protein A, pappalysin 1	PAPPA
228144_at	N49841	zinc finger protein 300	ZNF300
228146_at	AU151865	chromosome 17 open reading frame 51	C17orf51
228156_at	AW342078	---	---
228158_at	AI623211	lymphocyte-specific protein 1 pseudogene /// lymphocyte-specific protein 1 pseudogene	LOC645166 /// LOC654342
228160_at	AI433706	hypothetical LOC339290	LOC339290
228180_at	AA805653	---	---
228184_at	AK023679	dispatched homolog 1 (Drosophila)	DISP1
228186_s_at	BF589322	R-spondin 3 homolog (Xenopus laevis)	RSPO3
228188_at	AI860150	FOS-like antigen 2	FOSL2
228199_at	AI271418	fumarylacetoacetate hydrolase domain containing 2A /// fumarylacetoacetate hydrolase domain containing 2 pseudogene	FAHD2A /// LOC729234
228208_x_at	AL134573	zinc finger protein 354C	ZNF354C
228236_at	AA903862	chromosome 20 open reading frame 54	C20orf54
228261_at	BE045549	mindbomb homolog 2 (Drosophila)	MIB2
228262_at	AW237462	MAP7 domain containing 2	MAP7D2
228271_at	AW001186	---	---
228280_at	AI188445	zinc finger CCCH-type, antiviral 1-like	ZC3HAV1L
228295_at	AI703131	WD repeat domain 59	WDR59
228302_x_at	AW162846	calcium/calmodulin-dependent protein kinase II inhibitor 1	CAMK2N1
228331_at	AA526939	chromosome 11 open reading frame 31	C11orf31
228333_at	AI912571	zinc finger E-box binding homeobox 2	ZEB2
228335_at	AW264204	claudin 11	CLDN11
228342_s_at	AA843297	alpha-kinase 3	ALPK3
228377_at	AB037805	kelch-like 14 (Drosophila)	KLHL14
228407_at	AI733234	signal peptide, CUB domain, EGF-like 3	SCUBE3
228425_at	BF056746	hypothetical LOC654433	LOC654433
228444_at	BF446943	---	---
228448_at	AL134650	microtubule-associated protein 6	MAP6
228454_at	AW663968	ligand dependent nuclear receptor corepressor	LCOR
228455_at	AI092824	RNA binding motif protein 15	RBM15
228462_at	AI928035	iroquois homeobox 2	IRX2
228479_at	AI094180	sterol O-acyltransferase 1	SOAT1
228483_s_at	BE856250	TAF9B RNA polymerase II, TATA box binding protein (TBP)-associated factor, 31kDa	TAF9B
228489_at	AI721164	transmembrane 4 L six family member 18	TM4SF18
228492_at	AV681765	ubiquitin specific peptidase 9, Y-linked	USP9Y
228542_at	AI631209	MRS2 magnesium homeostasis factor homolog (S. cerevisiae)	MRS2
228546_at	AW071705	dipeptidyl-peptidase 6	DPP6
228558_at	AL518291	chromosome 14 open reading frame 80	C14orf80
228563_at	BE504215	gap junction protein, gamma 1, 45kDa	GJC1
[truncated: 1,364 more rows]
