# Supplementary material for: SALL3 expression balance underlies lineage biases in human induced pluripotent stem cell differentiation
Source: Nat Commun. 2019 May 15;10:2175. doi: 10.1038/s41467-019-09511-4 (PMC6520385; doi:10.1038/s41467-019-09511-4)
Supplement: Supplementary file 6 — Supplementary Data 2 [file 41467_2019_9511_MOESM6_ESM.xlsx]

## Sheet: Sheet1
Supplementary Dataset 2. Differentiation marker genes.
Ectoderm				Mesoderm				Endoderm
Gene	Human assay ID	Component loading		Gene	Human assay ID	Component loading		Gene	Human assay ID	Component loading
ABCG2	Hs01053790_m1	-0.633		ABCG2	Hs01053790_m1	0.474		AFP	Hs00173490_m1	0.94
APOE	Hs00171168_m1	-0.652		ACTC1	Hs00606316_m1	0.309		APOE	Hs00171168_m1	0.946
CD44	Hs01075861_m1	-0.616		ADIPOQ	Hs02564413_s1	0.489		CD44	Hs01075861_m1	0.929
CDH2	Hs00983056_m1	0.923		ANPEP	Hs00174265_m1	0.956		CDH2	Hs00983056_m1	-0.572
CRABP2	Hs00275636_m1	0.765		BMP2	Hs00154192_m1	0.756		CDX2	Hs00230919_m1	0.73
EN1	Hs00154977_m1	0.233		CD34	Hs00156373_m1	0.853		CTNNB1	Hs00170025_m1	0.442
FAS	Hs00163653_m1	0.233		CD36	Hs00169627_m1	0.862		EOMES	Hs00172872_m1	-0.083
FGF5	Hs00170454_m1	-0.137		CD4	Hs010587_m1	0.489		FOXA2	Hs00232764_m1	0.307
FGFR2	Hs01552926_m1	-0.415		CD44	Hs01075861_m1	0.926		GATA1	Hs01085823_m1	-0.573
FOXD3	Hs00255287_s1	0.664		CDH2	Hs00983056_m1	-0.464		GATA4	Hs001713_m1	0.891
FUT4	Hs01106466_s1	-0.36		CDH5	Hs00174344_m1	0.32		GATA6	Hs00232018_m1	0.869
GATA2	Hs00231119_m1	-0.626		CEACAM1	Hs00989786_m1	0.827		GCG	Hs00174967_m1	-0.62
GATA3	Hs00231122_m1	-0.603		DLL1	Hs01011325_g1	-0.554		HNF1A	Hs00167041_m1	0.896
GBX2	Hs00230965_m1	0.865		EOMES	Hs00172872_m1	-0.049		HNF1B	Hs01001602_m1	0.237
HAND1	Hs00231848_m1	-0.631		FGF5	Hs00170454_m1	0.656		ISL1	Hs00158126_m1	-0.558
ICAM1	Hs99999152_m1	-0.275		FOXC1	Hs00559473_s1	-0.077		ITGA6	Hs01041011_m1	0.804
IRF6	Hs006082_m1	-0.407		FUT4	Hs01106466_s1	0.476		ITGB1	Hs00559595_m1	0.807
ITGA4	Hs00168433_m1	0.723		GATA2	Hs00231119_m1	0.354		MIXL1	Hs00430824_g1	0.017
ITGA6	Hs01041011_m1	-0.509		GATA3	Hs00231122_m1	0.24		NEUROG3	Hs01875204_s1	0.615
ITGB1	Hs00559595_m1	-0.597		GATA4	Hs001713_m1	0.844		PAX6	Hs002871_m1	-0.654
MAP2	Hs00258900_m1	0.969		HAND1	Hs00231848_m1	0.834		PDX1	Hs00236830_m1	0.48
MAPT	Hs00902194_m1	0.92		HHEX	Hs00242160_m1	-0.058		SLC2A2	Hs01096908_m1	0.755
MCAM	Hs00174838_m1	0.389		ICAM1	Hs99999152_m1	0.624		SOX17	Hs00751752_s1	0.46
MNX1	Hs00907365_m1	0.726		INHBA	Hs01081598_m1	0.721		SOX7	Hs00846731_s1	0.603
NCAM1	Hs00941821_m1	0.717		ITGA4	Hs00168433_m1	-0.013		SST	Hs00174949_m1	0.572
NEFL	Hs00196245_m1	0.833		ITGA6	Hs01041011_m1	0.86		SYP	Hs00300531_m1	-0.586
NES	Hs00707120_s1	0.829		ITGAL	Hs00158218_m1	0.88		THY1	Hs00174816_m1	0.826
NEUROG3	Hs01875204_s1	0.008		ITGAM	Hs00355885_m1	0.888
NGFR	Hs00609977_m1	0.759		ITGAV	Hs00233808_m1	0.793
NOG	Hs00271352_s1	0.02		ITGAX	Hs01015070_m1	0.632
NOTCH1	Hs01062014_m1	0.535		ITGB1	Hs00559595_m1	0.894
OTX2	Hs00222238_m1	0.825		ITGB3	Hs01001469_m1	0.935
PAX3	Hs002950_m1	0.971		KDR	Hs00911700_m1	0.964
PAX6	Hs002871_m1	0.908		KIT	Hs001729_m1	0.456
PAX7	Hs00242962_m1	0.972		LEF1	Hs01547250_m1	-0.136
PDGFRA	Hs00998018_m1	-0.367		MCAM	Hs00174838_m1	0.257
SNAI2	Hs00161904_m1	-0.389		MIXL1	Hs00430824_g1	-0.003
SOX10	Hs00366918_m1	0.876		MME	Hs00153510_m1	0.894
SOX2	Hs00602736_s1	0.765		MYOD1	Hs00159528_m1	0.721
SOX9	Hs00165814_m1	0.907		MYOG	Hs01072232_m1	0.28
SYP	Hs00300531_m1	0.944		NCAM1	Hs00941821_m1	-0.001
TDGF1	Hs02339499_g1	-0.788		NES	Hs00707120_s1	-0.199
TH	Hs00165941_m1	0.544		NGFR	Hs00609977_m1	-0.136
THY1	Hs00174816_m1	-0.464		NODAL	Hs00415443_m1	0.539
TUBB3	Hs00801390_s1	0.934		NOTCH1	Hs01062014_m1	0.923
				PDGFRA	Hs00998018_m1	0.945
				PECAM1	Hs00169777_m1	0.46
				RUNX1	Hs00231079_m1	0.328
				SDC1	Hs00896423_m1	0.903
				SPI1	Hs02786711_m1	0.664
				SRF	Hs00182371_m1	0.932
				STAT3	Hs00374280_m1	0.324
				T	Hs00610080_m1	0.811
				THY1	Hs00174816_m1	0.96
				TNFRSF1A	Hs00533568_g1	0.835
				TWIST1	Hs00361186_m1	0.538
