# Supplementary material for: SALL3 expression balance underlies lineage biases in human induced pluripotent stem cell differentiation
Source: Nat Commun. 2019 May 15;10:2175. doi: 10.1038/s41467-019-09511-4 (PMC6520385; doi:10.1038/s41467-019-09511-4)
Supplement: Supplementary file 7 — Supplementary Data 3 [file 41467_2019_9511_MOESM7_ESM.xlsx]

## Sheet: Sheet1
Supplementary Dataset 3. Differentiation propensity marker candidate genes.
Candidate marker genes of Ectoderm
Positive	#	rs	Probe Set ID	Representative Public ID	Gene Title	Gene Symbol		Negative	#	rs(Ectoderm)	Probe Set ID	Representative Public ID	Gene Title	Gene Symbol
	1	0.90303	222196_at	AK000470	hypothetical LOC389906	LOC389906			1	-0.866667	1555888_at	AK095151	Ubiquitin protein ligase E3 component n-recognin 5	UBR5
	2	0.854545	217761_at	NM_018269	acireductone dioxygenase 1	ADI1			2	-0.854545	211062_s_at	BC006393	carboxypeptidase Z /// G protein-coupled receptor 78	CPZ /// GPR78
	3	0.842424	210793_s_at	U41815	nucleoporin 98kDa	NUP98			3	-0.830303	205668_at	NM_002349	lymphocyte antigen 75	LY75
	4	0.830303	229193_at	AA005430	LUC7-like 3 (S. cerevisiae)	LUC7L3			4	-0.830303	207963_at	NM_014354	chromosome 6 open reading frame 54	C6orf54
	5	0.818182	206213_at	NM_003394	wingless-type MMTV integration site family, member 10B	WNT10B			5	-0.830303	217767_at	NM_000064	complement component 3	C3
	6	0.818182	229928_at	AI056347	hypothetical LOC100507265	LOC100507265			6	-0.830303	220179_at	NM_022357	dipeptidase 3	DPEP3
	7	0.818182	59433_at	N32185	hypothetical LOC389906	LOC389906			7	-0.830303	235147_at	R56118	Hypothetical protein LOC100288092	LOC100288092
	8	0.806061	206238_s_at	NM_005748	YY1 associated factor 2	YAF2			8	-0.818182	240419_at	N25883	solute carrier family 6 (neutral amino acid transporter), member 15	SLC6A15
	9	0.793939	202439_s_at	NM_000202	iduronate 2-sulfatase	IDS			9	-0.806061	220638_s_at	NM_012116	Cas-Br-M (murine) ecotropic retroviral transforming sequence c	CBLC
	10	0.781818	210664_s_at	AF021834	tissue factor pathway inhibitor (lipoprotein-associated coagulation inhibitor)	TFPI			10	-0.806061	228782_at	BG540454	secretoglobin, family 3A, member 2	SCGB3A2
	11	0.781818	219692_at	NM_024507	kringle containing transmembrane protein 2	KREMEN2			11	-0.793939	1552368_at	NM_080618	CCCTC-binding factor (zinc finger protein)-like	CTCFL
	12	0.781818	219814_at	NM_018388	muscleblind-like 3 (Drosophila)	MBNL3			12	-0.793939	201061_s_at	M81635	stomatin	STOM
	13	0.781818	224847_at	AW051349	cyclin-dependent kinase 6	CDK6			13	-0.793939	206122_at	NM_006942	SRY (sex determining region Y)-box 15	SOX15
	14	0.769697	215034_s_at	AI189753	transmembrane 4 L six family member 1	TM4SF1			14	-0.793939	206149_at	NM_022097	calcineurin B homologous protein 2	CHP2
	15	0.757576	205145_s_at	NM_002477	myosin, light chain 5, regulatory	MYL5			15	-0.793939	223646_s_at	AF332225	chromosome Y open reading frame 15B	CYorf15B
	16	0.757576	206157_at	NM_002852	pentraxin 3, long	PTX3			16	-0.781818	1558212_at	BC004474	hypothetical LOC401491	FLJ35024
	17	0.757576	216603_at	AL365343	solute carrier family 7 (amino acid transporter, L-type), member 8	SLC7A8			17	-0.781818	206125_s_at	NM_007196	kallikrein-related peptidase 8	KLK8
	18	0.757576	219463_at	NM_012261	chromosome 20 open reading frame 103	C20orf103			18	-0.781818	209904_at	AF020769	troponin C type 1 (slow)	TNNC1
	19	0.757576	219737_s_at	AI524125	protocadherin 9	PCDH9			19	-0.781818	211351_at	AB016900	chromosome 6 open reading frame 54	C6orf54
	20	0.757576	225728_at	AI659533	sorbin and SH3 domain containing 2	SORBS2			20	-0.781818	214823_at	AF033199	zinc finger protein 204, pseudogene	ZNF204P
	21	0.757576	232392_at	BE927772	Splicing factor, arginine/serine-rich 3	SFRS3			21	-0.781818	235940_at	AW983691	chromosome 9 open reading frame 64	C9orf64
	22	0.757576	232446_at	AK024300	hypothetical LOC90768	MGC45800			22	-0.781818	242313_at	BG284890	Hypothetical LOC728730	LOC728730
	23	0.757576	243599_at	AA418878	hypothetical LOC100507226	LOC100507226			23	-0.769697	201060_x_at	AI537887	stomatin	STOM
	24	0.745455	201866_s_at	NM_000176	nuclear receptor subfamily 3, group C, member 1 (glucocorticoid receptor)	NR3C1			24	-0.769697	205229_s_at	AA669336	coagulation factor C homolog, cochlin (Limulus polyphemus)	COCH
	25	0.745455	214827_at	AL031680	par-6 partitioning defective 6 homolog beta (C. elegans)	PARD6B			25	-0.769697	208817_at	BC000419	catechol-O-methyltransferase	COMT
	26	0.745455	225420_at	AV699379	glycerol-3-phosphate acyltransferase, mitochondrial	GPAM			26	-0.757576	207893_at	NM_003140	sex determining region Y	SRY
	27	0.745455	226947_at	AW001628	glucuronidase, beta pseudogene 1 /// glucuronidase, beta pseudogene 4	GUSBP1 /// GUSBP4			27	-0.757576	241550_at	AI365263	developmental pluripotency associated 5	DPPA5
	28	0.733333	1555074_a_at	BC043409	potassium voltage-gated channel, subfamily H (eag-related), member 5	KCNH5			28	-0.757576	242835_s_at	AW772084	Hypothetical LOC728730	LOC728730
	29	0.733333	1558111_at	AL562860	muscleblind-like (Drosophila)	MBNL1			29	-0.757576	243386_at	AI085338	castor zinc finger 1	CASZ1
	30	0.733333	204697_s_at	NM_001275	chromogranin A (parathyroid secretory protein 1)	CHGA			30	-0.745455	1555800_at	BC038422	zinc finger protein 385B	ZNF385B
	31	0.733333	206512_at	NM_005083	signal recognition particle 19kDa /// zinc finger (CCCH type), RNA-binding motif and serine/arginine rich 1	SRP19 /// ZRSR1			31	-0.745455	1569469_a_at	BC040321	LIM homeobox 8	LHX8
	32	0.733333	206806_at	NM_004717	diacylglycerol kinase, iota	DGKI			32	-0.745455	203723_at	NM_002221	inositol 1,4,5-trisphosphate 3-kinase B	ITPKB
	33	0.733333	213258_at	BF511231	tissue factor pathway inhibitor (lipoprotein-associated coagulation inhibitor)	TFPI			33	-0.745455	205000_at	NM_004660	DEAD (Asp-Glu-Ala-Asp) box polypeptide 3, Y-linked	DDX3Y
	34	0.733333	214248_s_at	AW071795	tripartite motif-containing 2	TRIM2			34	-0.745455	206769_at	NM_004202	thymosin beta 4, Y-linked	TMSB4Y
	35	0.733333	228062_at	AW025330	nucleosome assembly protein 1-like 5	NAP1L5			35	-0.745455	227429_at	AI683694	EF-hand calcium binding domain 4A	EFCAB4A
	36	0.721212	1554586_a_at	BC034917	Rho-related BTB domain containing 2	RHOBTB2			36	-0.745455	232088_x_at	AL137569	hypothetical LOC100271722	LOC100271722
	37	0.721212	202765_s_at	AI264196	fibrillin 1	FBN1			37	-0.733333	206207_at	NM_001828	Charcot-Leyden crystal protein	CLC
	38	0.721212	206740_x_at	NM_003176	synaptonemal complex protein 1	SYCP1			38	-0.733333	210147_at	U47054	ADP-ribosyltransferase 3	ART3
	39	0.721212	215692_s_at	BE645386	metallophosphoesterase domain containing 2	MPPED2			39	-0.733333	211922_s_at	AY028632	catalase	CAT
	40	0.721212	216263_s_at	AK022215	neuroguidin, EIF4E binding protein	NGDN			40	-0.733333	213293_s_at	AA083478	tripartite motif-containing 22	TRIM22
	41	0.721212	226090_x_at	AK025772	RAB, member of RAS oncogene family-like 3	RABL3			41	-0.733333	220129_at	NM_017826	spermatogenesis and oogenesis specific basic helix-loop-helix 2	SOHLH2
	42	0.721212	231875_at	AF155117	kinesin family member 21A	KIF21A			42	-0.733333	229761_at	AI818652	hypothetical LOC440173	LOC440173
	43	0.721212	238047_at	AA405456	Rho GTPase activating protein 36	ARHGAP36			43	-0.733333	241436_at	AI985987	sodium channel, nonvoltage-gated 1, gamma	SCNN1G
	44	0.709091	1558815_at	BC035329	sorbin and SH3 domain containing 2	SORBS2			44	-0.721212	203397_s_at	BF063271	UDP-N-acetyl-alpha-D-galactosamine:polypeptide N-acetylgalactosaminyltransferase 3 (GalNAc-T3)	GALNT3
	45	0.709091	206632_s_at	NM_004900	apolipoprotein B mRNA editing enzyme, catalytic polypeptide-like 3B	APOBEC3B			45	-0.721212	205001_s_at	AF000985	DEAD (Asp-Glu-Ala-Asp) box polypeptide 3, Y-linked	DDX3Y
	46	0.709091	222808_at	BC005336	asparagine-linked glycosylation 13 homolog (S. cerevisiae)	ALG13			46	-0.721212	208504_x_at	NM_018931	protocadherin beta 11	PCDHB11
	47	0.709091	224329_s_at	AB049591	cornifelin	CNFN			47	-0.721212	219298_at	NM_024693	enoyl CoA hydratase domain containing 3	ECHDC3
	48	0.709091	233078_at	AK021649	apoptosis inhibitor 5	API5			48	-0.709091	202437_s_at	NM_000104	cytochrome P450, family 1, subfamily B, polypeptide 1	CYP1B1
	49	0.69697	1553411_s_at	NM_171999	sal-like 3 (Drosophila)	SALL3			49	-0.709091	205538_at	NM_003389	coronin, actin binding protein, 2A	CORO2A
	50	0.69697	1553688_at	NM_152396	methyltransferase like 6	METTL6			50	-0.709091	219880_at	NM_022907	hypothetical LOC100507619	LOC100507619
	51	0.69697	204860_s_at	AI817801	baculoviral IAP repeat-containing protein 1-like /// NLR family, apoptosis inhibitory protein	LOC100510692 /// NAIP			51	-0.709091	223315_at	AF278532	netrin 4	NTN4
	52	0.69697	208065_at	NM_015879	ST8 alpha-N-acetyl-neuraminide alpha-2,8-sialyltransferase 3	ST8SIA3			52	-0.69697	1554242_a_at	BC007230	coagulation factor C homolog, cochlin (Limulus polyphemus)	COCH
	53	0.69697	213325_at	AA129716	poliovirus receptor-related 3	PVRL3			53	-0.69697	219118_at	NM_016594	FK506 binding protein 11, 19 kDa	FKBP11
	54	0.69697	214499_s_at	AF249273	BCL2-associated transcription factor 1	BCLAF1			54	-0.69697	230861_at	AA889613	Hypothetical LOC26082	DKFZP434L187
	55	0.69697	224461_s_at	BC006121	apoptosis-inducing factor, mitochondrion-associated, 2	AIFM2			55	-0.69697	231013_at	W80446	hypothetical LOC100505608	LOC100505608
	56	0.69697	231860_at	AW268572	bromodomain and WD repeat domain containing 1	BRWD1			56	-0.684848	1555801_s_at	BC038422	zinc finger protein 385B	ZNF385B
	57	0.69697	235852_at	BE379761	Stonin 2	STON2			57	-0.684848	209816_at	AL044175	patched 1	PTCH1
	58	0.69697	244659_at	AL120025	hypothetical LOC100131015	LOC100131015			58	-0.684848	211111_at	AB016902	similar to HGC6.3	HGC6.3
	59	0.684848	1554543_at	BC007524	sperm associated antigen 9	SPAG9			59	-0.684848	222150_s_at	AK026747	pigeon homolog (Drosophila)	PION
	60	0.684848	1560112_at	AK054833	WD repeat and FYVE domain containing 2	WDFY2			60	-0.684848	229019_at	AI694320	zinc finger protein 385B	ZNF385B
	61	0.684848	211713_x_at	BC005832	KIAA0101	KIAA0101			61	-0.684848	230303_at	H11380	synaptoporin	SYNPR
	62	0.684848	214097_at	AW024383	ribosomal protein S21	RPS21			62	-0.672727	201432_at	NM_001752	catalase	CAT
	63	0.684848	214678_x_at	R51161	zinc finger protein, X-linked	ZFX			63	-0.672727	206700_s_at	NM_004653	lysine (K)-specific demethylase 5D	KDM5D
	64	0.684848	216917_s_at	X95654	synaptonemal complex protein 1	SYCP1			64	-0.672727	211055_s_at	BC006370	inversin	INVS
	65	0.684848	224449_at	BC006011	DNA-damage inducible 1 homolog 2 (S. cerevisiae)	DDI2			65	-0.672727	37547_at	U85995	Bardet-Biedl syndrome 9	BBS9
	66	0.684848	224851_at	AW274756	cyclin-dependent kinase 6	CDK6			66	-0.672727	39318_at	X82240	T-cell leukemia/lymphoma 1A	TCL1A
	67	0.684848	229197_at	BF592779	inhibitor of growth family, member 5	ING5			67	-0.660606	1557674_s_at	AW591765	EF-hand calcium binding domain 2	EFCAB2
	68	0.684848	230026_at	N74662	mitochondrial ribosomal protein L43	MRPL43			68	-0.660606	205259_at	NM_000901	nuclear receptor subfamily 3, group C, member 2	NR3C2
	69	0.684848	230388_s_at	AI797017	hypothetical LOC644246	LOC644246			69	-0.660606	206811_at	NM_001115	adenylate cyclase 8 (brain)	ADCY8
	70	0.684848	231863_at	AF161419	inhibitor of growth family, member 3	ING3			70	-0.660606	228600_x_at	BE220330	chromosome 7 open reading frame 46	C7orf46
	71	0.684848	233637_at	AU146915	DDB1 and CUL4 associated factor 8	DCAF8			71	-0.660606	228973_at	AA057445	discs, large homolog 2 (Drosophila)	DLG2
	72	0.684848	241942_at	AA927870	peroxidasin homolog (Drosophila)-like	PXDNL			72	-0.660606	233503_at	AK023568	chromosome 13 open reading frame 38	C13orf38
	73	0.672727	1556925_at	AL360194	Structural maintenance of chromosomes 3	SMC3			73	-0.660606	235570_at	AW298235	RNA binding motif, single stranded interacting protein 3	RBMS3
	74	0.672727	205966_at	NM_005645	TAF13 RNA polymerase II, TATA box binding protein (TBP)-associated factor, 18kDa	TAF13			74	-0.660606	242488_at	R55784	cholinergic receptor, muscarinic 3	CHRM3
	75	0.672727	206197_at	NM_003551	non-metastatic cells 5, protein expressed in (nucleoside-diphosphate kinase)	NME5			75	-0.648485	205942_s_at	NM_005622	acyl-CoA synthetase medium-chain family member 3	ACSM3
	76	0.672727	209386_at	AI346835	transmembrane 4 L six family member 1	TM4SF1			76	-0.648485	206702_at	NM_000459	TEK tyrosine kinase, endothelial	TEK
	77	0.672727	211671_s_at	U01351	nuclear receptor subfamily 3, group C, member 1 (glucocorticoid receptor)	NR3C1			77	-0.648485	236917_at	AW975772	leucine rich repeat containing 34	LRRC34
	78	0.672727	215342_s_at	AB019490	RAB GTPase activating protein 1-like	RABGAP1L			78	-0.648485	244623_at	BF513800	potassium voltage-gated channel, KQT-like subfamily, member 5	KCNQ5
	79	0.672727	215518_at	AB023223	syntaxin binding protein 5-like	STXBP5L
	80	0.672727	219678_x_at	NM_022487	DNA cross-link repair 1C	DCLRE1C
	81	0.672727	226065_at	N98595	prickle homolog 1 (Drosophila)	PRICKLE1
	82	0.672727	233480_at	AK026869	Transmembrane protein 43	TMEM43
	83	0.672727	236700_at	AI377875	eukaryotic translation initiation factor 3, subunit C	EIF3C
	84	0.660606	201083_s_at	AA740754	BCL2-associated transcription factor 1	BCLAF1
	85	0.660606	207746_at	NM_014125	polymerase (DNA directed), theta	POLQ
	86	0.660606	209465_x_at	AL565812	pleiotrophin	PTN
	87	0.660606	215611_at	AU146580	transcription factor 12	TCF12
	88	0.660606	228699_at	AI741712	Neuropilin 2	NRP2
	89	0.660606	229216_s_at	AI090987	Casein kinase 2, alpha 1 polypeptide	CSNK2A1
	90	0.660606	230708_at	AA206141	prickle homolog 1 (Drosophila)	PRICKLE1
	91	0.660606	241720_at	BG501875	zinc finger protein 326	ZNF326
	92	0.648485	1559977_a_at	AL832282	solute carrier family 25, member 34	SLC25A34
	93	0.648485	1563022_at	BC017958	coiled-coil domain containing 160	CCDC160
	94	0.648485	1566480_x_at	AK096357	Chromosome 17 open reading frame 104	C17orf104
	95	0.648485	202131_s_at	NM_003831	RIO kinase 3 (yeast)	RIOK3
	96	0.648485	207247_s_at	NM_003411	zinc finger protein, X-linked /// zinc finger protein, Y-linked	ZFX /// ZFY
	97	0.648485	220590_at	NM_018463	integrin alpha FG-GAP repeat containing 2	ITFG2
	98	0.648485	230505_at	AU158212	hypothetical LOC145474	LOC145474
	99	0.648485	239654_at	T98846	Chromodomain helicase DNA binding protein 9	CHD9
Candidate marker genes of Mesoderm
Positive	#	rs(Mesoderm)	Probe Set ID	Representative Public ID	Gene Title	Gene Symbol		Negative	#	rs(Mesoderm)	Probe Set ID	Representative Public ID	Gene Title	Gene Symbol
	1	0.866667	1562348_at	AK097381	hypothetical LOC400680	LOC400680			1	-0.793939	204933_s_at	NM_002546	tumor necrosis factor receptor superfamily, member 11b	TNFRSF11B
	2	0.806061	223384_s_at	BE501464	tripartite motif-containing 4	TRIM4			2	-0.781818	207060_at	NM_001427	engrailed homeobox 2	EN2
	3	0.793939	214846_s_at	AB037751	alpha-kinase 3	ALPK3			3	-0.721212	206460_at	NM_018836	adherens junctions associated protein 1	AJAP1
	4	0.793939	222242_s_at	AF243527	kallikrein-related peptidase 5	KLK5			4	-0.69697	206018_at	NM_005249	forkhead box G1	FOXG1
	5	0.793939	228342_s_at	AA843297	alpha-kinase 3	ALPK3			5	-0.684848	209988_s_at	BC001638	achaete-scute complex homolog 1 (Drosophila)	ASCL1
	6	0.745455	1568720_at	BC018100	zinc finger protein 506	ZNF506			6	-0.660606	232847_at	R21486	sal-like 3 (Drosophila)	SALL3
	7	0.721212	1566761_a_at	AK094122	hypothetical LOC401106	FLJ34208			7	-0.660606	59433_at	N32185	hypothetical LOC389906	LOC389906
	8	0.721212	213252_at	AI739005	SH3 and PX domains 2A	SH3PXD2A
	9	0.709091	231120_x_at	AL569326	protein kinase (cAMP-dependent, catalytic) inhibitor beta	PKIB
	10	0.69697	211237_s_at	AF202063	fibroblast growth factor receptor 4	FGFR4
	11	0.684848	1553229_at	NM_152412	zinc finger protein 572	ZNF572
	12	0.684848	235728_at	AA845646	zinc finger protein 3 homolog (mouse)	ZFP3
	13	0.684848	238493_at	AI559570	zinc finger protein 506	ZNF506
	14	0.672727	220638_s_at	NM_012116	Cas-Br-M (murine) ecotropic retroviral transforming sequence c	CBLC
	15	0.672727	221188_s_at	NM_014430	cell death-inducing DFFA-like effector b	CIDEB
	16	0.660606	1558212_at	BC004474	hypothetical LOC401491	FLJ35024
	17	0.660606	211922_s_at	AY028632	catalase	CAT
	18	0.660606	242974_at	AA446657	CD47 molecule	CD47
	19	0.648485	1557302_at	BU689502	zinc finger protein 585B	ZNF585B
	20	0.648485	201432_at	NM_001752	catalase	CAT
	21	0.648485	231416_at	NM_014475	dihydrodiol dehydrogenase (dimeric)	DHDH
	22	0.648485	239457_at	AA905217	ATPase, aminophospholipid transporter, class I, type 8B, member 3	ATP8B3
	23	0.648485	244741_s_at	BE855713	hypothetical LOC100128252	LOC100128252
Candidate marker genes of Endoderm
Positive	#	rs(Endoderm)	Probe Set ID	Representative Public ID	Gene Title	Gene Symbol		Negative	#	rs(Endoderm)	Probe Set ID	Representative Public ID	Gene Title	Gene Symbol
	1	0.842424	242961_x_at	AI304317	DEAD (Asp-Glu-Ala-Asp) box polypeptide 58	DDX58			1	-0.890909	204933_s_at	NM_002546	tumor necrosis factor receptor superfamily, member 11b	TNFRSF11B
	2	0.733333	239697_x_at	AA521262	chromosome 3 open reading frame 67	C3orf67			2	-0.806061	230883_at	AI765540	neurexophilin 2	NXPH2
	3	0.721212	202950_at	NM_001889	crystallin, zeta (quinone reductase)	CRYZ			3	-0.793939	205924_at	BC005035	RAB3B, member RAS oncogene family	RAB3B
	4	0.684848	1570020_at	BC024222	acetoacetyl-CoA synthetase pseudogene 1	AACSP1			4	-0.793939	230836_at	AI422986	ST8 alpha-N-acetyl-neuraminide alpha-2,8-sialyltransferase 4	ST8SIA4
	5	0.684848	214821_at	AF052119	solute carrier family 25 (mitochondrial carrier; adenine nucleotide translocator), member 4	SLC25A4			5	-0.781818	242800_at	AW291487	Nance-Horan syndrome (congenital cataracts and dental anomalies)	NHS
	6	0.660606	1557674_s_at	AW591765	EF-hand calcium binding domain 2	EFCAB2			6	-0.769697	242911_at	AW999644	mediator complex subunit 13-like	MED13L
	7	0.648485	239457_at	AA905217	ATPase, aminophospholipid transporter, class I, type 8B, member 3	ATP8B3			7	-0.745455	204288_s_at	NM_021069	sorbin and SH3 domain containing 2	SORBS2
									8	-0.733333	218656_s_at	NM_005780	lipoma HMGIC fusion partner	LHFP
									9	-0.733333	238959_at	AI082828	La ribonucleoprotein domain family, member 4	LARP4
									10	-0.721212	1555409_a_at	AF218570	B melanoma antigen family, member 2 /// B melanoma antigen family, member 3 /// B melanoma antigen family, member 5 /// myeloid/lymphoid or mixed-lineage leukemia 3	BAGE2 /// BAGE3 /// BAGE5 /// MLL3
									11	-0.721212	1569723_a_at	BC011119	spire homolog 2 (Drosophila)	SPIRE2
									12	-0.709091	202765_s_at	AI264196	fibrillin 1	FBN1
									13	-0.69697	215789_s_at	AA835004	adherens junctions associated protein 1	AJAP1
									14	-0.69697	225728_at	AI659533	sorbin and SH3 domain containing 2	SORBS2
									15	-0.69697	228146_at	AU151865	chromosome 17 open reading frame 51	C17orf51
									16	-0.684848	219737_s_at	AI524125	protocadherin 9	PCDH9
									17	-0.684848	227910_at	AI635379	X-prolyl aminopeptidase (aminopeptidase P) 3, putative	XPNPEP3
									18	-0.684848	229881_at	R41200	Kruppel-like factor 12	KLF12
									19	-0.684848	238914_at	AI962169	deleted in colorectal carcinoma	DCC
									20	-0.684848	241706_at	AA431782	copine VIII	CPNE8
									21	-0.672727	206460_at	NM_018836	adherens junctions associated protein 1	AJAP1
									22	-0.660606	205457_at	NM_024294	chromosome 6 open reading frame 106	C6orf106
									23	-0.660606	225420_at	AV699379	glycerol-3-phosphate acyltransferase, mitochondrial	GPAM
									24	-0.660606	232847_at	R21486	sal-like 3 (Drosophila)	SALL3
									25	-0.648485	207143_at	NM_001259	cyclin-dependent kinase 6	CDK6
									26	-0.648485	222586_s_at	AI884890	oxysterol binding protein-like 11	OSBPL11
									27	-0.648485	224851_at	AW274756	cyclin-dependent kinase 6	CDK6
									28	-0.648485	235548_at	BG326592	adenomatosis polyposis coli down-regulated 1-like	APCDD1L
