# Supplementary material for: SALL3 expression balance underlies lineage biases in human induced pluripotent stem cell differentiation
Source: Nat Commun. 2019 May 15;10:2175. doi: 10.1038/s41467-019-09511-4 (PMC6520385; doi:10.1038/s41467-019-09511-4)
Supplement: Supplementary file 8 — Supplementary Data 4 [file 41467_2019_9511_MOESM8_ESM.xlsx]

## Sheet: Sheet1
Supplementary Dataset 4. Hypermethylated probes in the gene body region.
TargetID	LogRatio	UCSC_REFGENE_NAME	UCSC_REFGENE_ACCESSION	UCSC_REFGENE_GROUP
cg03123289	0.634002	A1BG	NM_130786	Body
cg03809847	1.09406	AATK	NM_001080395	Body
cg02986791	0.678862	ABCA7	NM_019112	Body
cg04221886	4.07296	ABCG5	NM_022436	Body
cg13591352	3.01731	ABCG5	NM_022436	Body
cg14583675	2.56548	ABCG5	NM_022436	Body
cg15889012	1.97235	ABCG5	NM_022436	Body
cg18303215	3.76378	ABCG5	NM_022436	Body
cg04528771	0.799684	ABHD15	NM_198147	Body
cg13692765	0.739382	ABHD4	NM_022060	Body
cg13506600	1.32133	ABO	NM_020469	Body
cg04954111	0.851455	ABTB2	NM_145804	Body
cg09689449	1.68814	ACADS	NM_000017	Body
cg07925670	0.710942	ACAP1	NM_014716	Body
cg02206382	0.881932	ACAT1	NM_000019	Body
cg06759328	1.26013	ACER3	NM_018367	Body
cg15273280	0.821323	ACSS1	NM_032501	Body
cg01144275	0.64283	ACTG1	NM_001614	Body
cg06713261	0.640468	ACTG1	NM_001614	Body
cg17317962	0.620346	ACTG1	NM_001614	Body
cg24471254	2.36185	ACTL6B	NM_016188	Body
cg06374075	0.810645	ADAM11	NM_002390	Body
cg07301795	2.17686	ADAM19	NM_033274	Body
cg13667243	1.87745	ADAM19	NM_033274	Body
cg15598120	1.78397	ADAM19	NM_033274	Body
cg01990593	0.960476	ADAMTS12	NM_030955	Body
cg19333883	0.975325	ADAMTS15	NM_139055	Body
cg25485055	1.24806	ADAMTS16	NM_139056	Body
cg24368226	0.666628	ADAMTS17	NM_139057	Body
cg10077410	1.20354	ADAMTS7	NM_014272	Body
cg05668317	0.67538	ADAMTS9	NM_182920	Body
cg22081832	0.646425	ADAMTS9	NM_182920	Body
cg25612754	0.737949	ADAP1	NM_006869	Body
cg05052633	1.1668	ADAP2	NM_018404	Body
cg07133749	1.27735	ADAP2	NM_018404	Body
cg26069230	0.808913	ADAP2	NM_018404	Body
cg04513549	0.747492	ADARB2	NM_018702	Body
cg14698025	0.620823	ADARB2	NM_018702	Body
cg27467275	1.01376	ADARB2	NM_018702	Body
cg21417399	1.40941	ADCK5	NM_174922	Body
cg21633134	0.772299	ADCY2	NM_020546	Body
cg02098786	0.602881	ADCY4	NM_139247	Body
cg19558628	0.732304	ADCY4	NM_139247	Body
cg27340723	0.943043	ADCY9	NM_001116	Body
cg07563400	0.937236	ADORA2B	NM_000676	Body
cg17580614	0.654024	ADORA2B	NM_000676	Body
cg10441628	1.00956	ADRA1B	NM_000679	Body
cg26088662	0.809381	ADRA1B	NM_000679	Body
cg21999991	0.645496	ADRA1D	NM_000678	Body
cg22275864	1.65842	ADRB3	NM_000025	Body
cg25759916	1.06466	AGRN	NM_198576	Body
cg27541454	2.53201	AGRN	NM_198576	Body
cg03604011	1.01285	AHRR	NM_020731	Body
cg04141806	0.672863	AHRR	NM_020731	Body
cg07137034	0.610179	AHRR	NM_020731	Body
cg09338136	1.01022	AHRR	NM_020731	Body
cg11554391	0.601048	AHRR	NM_020731	Body
cg14453201	1.01166	AHRR	NM_020731	Body
cg14714797	1.06956	AHRR	NM_020731	Body
cg16896326	0.893895	AHRR	NM_020731	Body
cg17401179	1.00323	AHRR	NM_020731	Body
cg22698028	0.624171	AHRR	NM_020731	Body
cg24955955	0.630521	AHRR	NM_020731	Body
cg03333590	0.665826	AHSG	NM_001622	Body
cg16202624	0.835263	AIM1	NM_001624	Body
cg06607866	0.72287	AIP	NM_003977	Body
cg12843033	1.77021	AIRE	NM_000383	Body
cg16315020	0.948328	AKNAD1	NM_152763	Body
cg20884605	1.53801	ALDH2	NM_000690	Body
cg02424179	0.709953	ALG1	NM_019109	Body
cg13516796	0.640681	ALG1	NM_019109	Body
cg04194494	0.800975	ALOX5	NM_000698	Body
cg27608999	0.747869	ALOX5	NM_000698	Body
cg01572884	0.976922	ALX3	NM_006492	Body
cg06215569	0.834846	ALX3	NM_006492	Body
cg13803688	1.10496	ALX3	NM_006492	Body
cg19092096	0.735189	ALX3	NM_006492	Body
cg22494858	0.85638	ALX3	NM_006492	Body
cg14128735	1.70971	ALX4	NM_021926	Body
cg14753432	0.72815	ALX4	NM_021926	Body
cg15522957	1.23197	ALX4	NM_021926	Body
cg18546622	1.70561	ALX4	NM_021926	Body
cg23058901	0.66672	ALX4	NM_021926	Body
cg19259111	0.854747	AMBRA1	NM_017749	Body
cg15351688	1.57266	AMDHD1	NM_152435	Body
cg19863595	1.44659	AMDHD1	NM_152435	Body
cg20354882	2.80858	AMDHD1	NM_152435	Body
cg23361290	1.44199	AMDHD1	NM_152435	Body
cg26410635	3.22301	AMDHD1	NM_152435	Body
cg01155039	3.3386	AMN	NM_030943	Body
cg04398950	0.613836	AMN	NM_030943	Body
cg07435445	1.00659	AMN	NM_030943	Body
cg10366062	0.859289	AMN	NM_030943	Body
cg11038340	1.7959	AMN	NM_030943	Body
cg13842154	1.22736	AMN	NM_030943	Body
cg25116615	1.25368	ANGPT1	NM_001146	Body
cg01220680	1.15266	ANGPT4	NM_015985	Body
cg02392634	0.922027	ANK1	NM_001142446	Body
cg08604534	2.17281	ANK1	NM_001142446	Body
cg15333277	2.13748	ANK1	NM_001142446	Body
cg24800880	3.0431	ANK1	NM_001142446	Body
cg25052664	3.46508	ANK1	NM_001142446	Body
cg15855924	0.685706	ANKRD10	NM_017664	Body
cg04164415	0.701651	ANKRD29	NM_173505	Body
cg26822986	0.659359	ANKRD29	NM_173505	Body
cg11187916	0.806442	ANKRD35	NM_144698	Body
cg07683388	1.51462	ANKRD44	NM_153697	Body
cg26132737	0.837876	ANKRD44	NM_153697	Body
cg11478024	1.42255	ANKS1A	NM_015245	Body
cg23709535	0.751881	ANKS1A	NM_015245	Body
cg17355241	0.889491	ANO8	NM_020959	Body
cg01307684	2.25905	ANTXR2	NM_058172	Body
cg02241357	1.00033	ANTXR2	NM_058172	Body
cg11539055	2.07447	ANTXR2	NM_058172	Body
cg14818154	1.09489	ANTXR2	NM_058172	Body
cg15555527	1.94233	ANTXR2	NM_058172	Body
cg16326777	3.33649	ANTXR2	NM_058172	Body
cg22953017	1.25005	AOX1	NM_001159	Body
cg10516832	0.691522	AP1M2	NM_005498	Body
cg21669441	0.800329	AP3B2	NM_004644	Body
cg27279991	1.04616	AP3B2	NM_004644	Body
cg05620923	0.902475	APC2	NM_005883	Body
cg08958549	0.81322	APC2	NM_005883	Body
cg10090761	0.664038	APC2	NM_005883	Body
cg10094078	0.6002	APC2	NM_005883	Body
cg10808783	1.32257	APC2	NM_005883	Body
cg19305488	1.08838	APC2	NM_005883	Body
cg14724471	0.918164	APCDD1L	NM_153360	Body
cg03460546	1.07286	APLN	NM_017413	Body
cg00142925	0.883561	APOA1	NM_000039	Body
cg05361096	0.807975	AQP2	NM_000486	Body
cg06734406	0.984973	AQP2	NM_000486	Body
cg09577511	0.852227	AQP2	NM_000486	Body
cg22922100	0.798441	ARHGAP15	NM_018460	Body
cg01677623	1.00307	ARHGAP22	NM_021226	Body
cg15881404	0.795469	ARHGAP22	NM_021226	Body
cg16775752	3.41817	ARHGAP22	NM_021226	Body
cg25139229	3.69125	ARHGAP22	NM_021226	Body
cg26117265	0.748263	ARHGAP22	NM_021226	Body
cg26154937	2.22802	ARHGAP22	NM_021226	Body
cg15755548	1.29313	ARHGDIG	NM_001176	Body
cg15028899	0.641545	ARHGEF12	NM_015313	Body
cg06365898	1.62944	ARHGEF19	NM_153213	Body
cg11895451	1.75083	ARHGEF19	NM_153213	Body
cg20430773	0.880368	ARHGEF19	NM_153213	Body
cg07186032	0.881532	ARHGEF3	NM_001128615	Body
cg00203568	1.00902	ARHGEF6	NM_004840	Body
cg05708114	4.00622	ARID3C	NM_001017363	Body
cg04266887	1.52688	ARID5A	NM_212481	Body
cg14255238	0.886659	ARID5A	NM_212481	Body
cg25801052	2.16119	ARID5A	NM_212481	Body
cg16202734	2.09857	ARL5C	NM_001143968	Body
cg20555674	0.960758	ARL5C	NM_001143968	Body
cg20500144	0.677776	ARL6IP5	NM_006407	Body
cg11699265	2.26613	ARPC1B	NM_005720	Body
cg26374101	0.740577	ARRDC1	NM_152285	Body
cg23548920	0.952522	ARRDC2	NM_001025604	Body
cg11863130	0.659771	ARX	NM_139058	Body
cg19011478	0.914752	ARX	NM_139058	Body
cg23238793	0.932063	ARX	NM_139058	Body
cg15744005	0.82121	AS3MT	NM_020682	Body
cg13153466	0.793726	ASAM	NM_024769	Body
cg09553840	0.760749	ASAP1	NM_018482	Body
cg02367144	0.9513	ASB18	NM_212556	Body
cg19771465	0.650996	ASB18	NM_212556	Body
cg05267394	3.97436	ASIP	NM_001672	Body
cg16440058	3.41963	ASIP	NM_001672	Body
cg19218509	0.653569	ASIP	NM_001672	Body
cg20965743	0.607665	ASPG	NM_001080464	Body
cg11644123	1.41779	ASPSCR1	NM_024083	Body
cg19541697	2.67146	ASXL2	NM_018263	Body
cg23780110	3.38287	ASXL2	NM_018263	Body
cg25181710	2.96402	ASXL2	NM_018263	Body
cg00979931	0.742865	ATG16L2	NM_033388	Body
cg11863058	0.647413	ATG16L2	NM_033388	Body
cg21806242	1.70028	ATG16L2	NM_033388	Body
cg00871390	0.708926	ATG9B	NM_173681	Body
cg18583378	0.834593	ATG9B	NM_173681	Body
cg05318142	1.61079	ATOH8	NM_032827	Body
cg07622521	0.794738	ATOH8	NM_032827	Body
cg08079596	1.25007	ATOH8	NM_032827	Body
cg07986058	0.859381	ATP10A	NM_024490	Body
cg10657367	1.39269	ATP1A3	NM_152296	Body
cg23920441	1.29109	ATP1A3	NM_152296	Body
cg17180443	0.837671	ATP4A	NM_000704	Body
cg08973927	0.851096	ATP6V0D1	NM_004691	Body
cg02057782	0.608246	ATP8A2	NM_016529	Body
cg03107235	1.09835	ATP8A2	NM_016529	Body
cg11165905	0.700484	ATP8A2	NM_016529	Body
cg13250776	0.848924	ATP8A2	NM_016529	Body
cg13537353	0.680357	ATP8A2	NM_016529	Body
cg00844950	1.77939	ATP8B3	NM_138813	Body
cg02618733	2.14716	ATP8B3	NM_138813	Body
cg14231523	2.34891	ATP8B3	NM_138813	Body
cg17771569	2.13598	ATP8B3	NM_138813	Body
cg21380183	0.747492	ATP9A	NM_006045	Body
cg01416227	1.28833	ATXN7L2	NM_153340	Body
cg03279206	0.729477	AVP	NM_000490	Body
cg03849133	0.636782	B3GAT2	NM_080742	Body
cg01723148	3.50635	B4GALNT1	NM_001478	Body
cg05771369	2.56263	B4GALNT1	NM_001478	Body
cg07411238	1.3073	B4GALNT1	NM_001478	Body
cg09932758	2.53692	B4GALNT1	NM_001478	Body
cg12230728	6.3751	B4GALNT1	NM_001478	Body
cg17311469	2.0521	B4GALNT1	NM_001478	Body
cg21051964	1.40246	B4GALNT1	NM_001478	Body
cg21361094	25.7148	B4GALNT1	NM_001478	Body
cg24750156	1.69715	B4GALNT1	NM_001478	Body
cg25392692	3.82674	B4GALNT1	NM_001478	Body
cg25663970	0.627773	B4GALNT1	NM_001478	Body
cg04249559	2.05187	B4GALNT3	NM_173593	Body
cg06252517	1.11499	B4GALNT3	NM_173593	Body
cg20907806	0.860685	B4GALNT3	NM_173593	Body
cg14242528	0.770685	B4GALT1	NM_001497	Body
cg00143220	1.05328	BAI1	NM_001702	Body
cg20063965	0.886839	BAI1	NM_001702	Body
cg00419702	1.76606	BAIAP2L2	NM_025045	Body
cg10531073	0.755524	BAIAP2L2	NM_025045	Body
cg22817638	0.937372	BAIAP2L2	NM_025045	Body
cg03129964	0.619314	BARX1	NM_021570	Body
cg07355688	0.671284	BARX2	NM_003658	Body
cg21697198	1.42492	BARX2	NM_003658	Body
cg06347181	0.616546	BAT5	NM_021160	Body
cg14260522	0.883304	BAZ1B	NM_032408	Body
cg00765922	1.42429	BCAN	NM_021948	Body
cg05888917	1.27674	BCAN	NM_021948	Body
cg06929846	1.69096	BCAN	NM_021948	Body
cg23657274	1.64891	BCAN	NM_021948	Body
cg08980987	0.817671	BCAT1	NM_005504	Body
cg15990629	0.626116	BCAT1	NM_005504	Body
cg19587318	0.664088	BCL3	NM_005178	Body
cg12390516	1.4523	BEND7	NM_152751	Body
cg24686497	0.775193	BEND7	NM_152751	Body
cg08015704	0.870324	BEST2	NM_017682	Body
cg00367463	0.695324	BEST4	NM_153274	Body
cg06170941	0.667861	BEST4	NM_153274	Body
cg06107297	1.02844	BET1	NM_005868	Body
cg00441932	0.752328	BIN3	NM_018688	Body
cg04111999	1.26397	BMI1	NM_005180	Body
cg07781736	0.999694	BMP7	NM_001719	Body
cg09513276	1.36927	BMP7	NM_001719	Body
cg23420286	1.15883	BMP7	NM_001719	Body
cg11763509	0.89732	BMP8A	NM_181809	Body
cg11139646	1.3689	BMP8B	NM_001720	Body
cg07941680	0.909579	BNC2	NM_017637	Body
cg18477674	1.10918	BNIP3	NM_004052	Body
cg23471067	0.736595	BNIP3	NM_004052	Body
cg25233900	0.721617	BNIP3	NM_004052	Body
cg02030652	0.846662	BRSK2	NM_003957	Body
cg10355759	0.884986	BRSK2	NM_003957	Body
cg10678018	1.00938	BRUNOL5	NM_021938	Body
cg22199041	0.876788	BRUNOL5	NM_021938	Body
cg16933388	1.15642	BSN	NM_003458	Body
cg07839313	1.45561	BST2	NM_004335	Body
cg00408348	0.698761	BSX	NM_001098169	Body
cg11718501	0.848351	BSX	NM_001098169	Body
cg03912703	4.33991	BTBD19	NM_001136537	Body
cg06766016	1.25887	BTBD19	NM_001136537	Body
cg12275060	4.48918	BTBD19	NM_001136537	Body
cg19530728	1.89294	BTBD19	NM_001136537	Body
cg02299360	0.607786	BTG2	NM_006763	Body
cg03051449	0.655715	BTN1A1	NM_001732	Body
cg04850999	1.54884	C10orf11	NM_032024	Body
cg05496768	0.760414	C10orf11	NM_032024	Body
cg13852284	0.793272	C10orf11	NM_032024	Body
cg24280832	1.33637	C10orf11	NM_032024	Body
cg26819718	0.92494	C10orf11	NM_032024	Body
cg08584759	0.933693	C10orf47	NM_153256	Body
cg25745697	1.32559	C10orf93	NM_173572	Body
cg16922658	0.944183	C11orf30	NM_020193	Body
cg18169245	1.13414	C11orf35	NM_173573	Body
cg21191710	1.11743	C11orf80	NM_024650	Body
cg04235223	1.5725	C11orf90	NM_001144871	Body
cg07609200	1.70385	C11orf90	NM_001144871	Body
cg00367615	1.62361	C13orf33	NM_032849	Body
cg00570269	1.3202	C13orf33	NM_032849	Body
cg05119057	1.00637	C14orf23	NR_026731	Body
cg05374809	0.837121	C14orf23	NR_026731	Body
cg14428252	1.01839	C14orf38	NM_001164399	Body
cg22958403	1.08942	C14orf49	NM_152592	Body
cg11842450	0.909739	C14orf73	NM_001077594	Body
cg20598457	0.81765	C14orf73	NM_001077594	Body
cg18054026	0.644345	C15orf26	NM_173528	Body
cg16452361	0.646273	C15orf27	NM_152335	Body
cg13556511	1.21404	C15orf38	NM_182616	Body
cg14292280	1.85102	C15orf38	NM_182616	Body
cg15096085	0.914246	C15orf38	NM_182616	Body
cg07326074	1.71123	C16orf59	NM_025108	Body
cg06138239	1.5642	C16orf62	NM_020314	Body
cg07420163	2.01199	C16orf7	NM_004913	Body
cg09685682	0.906209	C16orf7	NM_004913	Body
cg22660447	1.8922	C16orf7	NM_004913	Body
cg20433906	0.787705	C17orf72	NM_001164257	Body
cg06536167	2.58173	C17orf75	NM_022344	Body
cg07130366	1.91033	C17orf75	NM_022344	Body
cg15785704	3.23855	C17orf75	NM_022344	Body
cg06971418	2.01254	C17orf88	NR_026770	Body
cg14336674	1.30786	C17orf88	NR_026770	Body
cg06595479	0.87993	C19orf20	NM_033513	Body
cg06707236	0.738014	C19orf22	NM_138774	Body
cg22642495	0.712055	C19orf66	NM_018381	Body
cg24341452	0.901287	C1orf14	NM_030933	Body
cg03537032	2.31385	C1orf173	NM_001002912	Body
cg19634242	1.73402	C1orf173	NM_001002912	Body
cg14476364	1.16262	C1orf21	NM_030806	Body
cg00346236	0.634534	C1orf31	NM_001012985	Body
cg05643188	1.21825	C1orf53	NM_001024594	Body
cg15832577	0.638204	C1orf53	NM_001024594	Body
cg19730248	0.706345	C1orf53	NM_001024594	Body
cg06226534	0.630811	C1orf92	NM_144702	Body
cg09858604	0.625541	C1orf92	NM_144702	Body
cg16268769	0.677811	C1orf92	NM_144702	Body
cg19022717	1.22729	C1orf92	NM_144702	Body
cg00416934	0.83042	C1QL1	NM_006688	Body
cg08988179	0.7991	C1QL1	NM_006688	Body
cg13105945	1.28309	C1QL1	NM_006688	Body
cg23598718	1.2985	C1QL1	NM_006688	Body
cg24042242	1.03433	C1QL1	NM_006688	Body
cg24945657	1.21337	C1QL1	NM_006688	Body
cg27393726	0.913039	C1QL3	NM_001010908	Body
cg12374506	0.635962	C1QL4	NM_001008223	Body
cg12760869	0.766963	C1QL4	NM_001008223	Body
cg01030275	1.31159	C20orf108	NM_080821	Body
cg11577716	0.676101	C20orf26	NM_015585	Body
cg20430047	0.610218	C20orf26	NM_015585	Body
cg11959399	1.08439	C20orf54	NM_033409	Body
cg15310873	1.07438	C20orf85	NM_178456	Body
cg13523649	1.23394	C20orf95	NM_001164431	Body
cg16666964	0.866394	C20orf95	NM_001164431	Body
cg10569414	0.931383	C21orf121	NR_027273	Body
cg02776659	2.66053	C21orf57	NM_058181	Body
cg01652190	1.76248	C22orf34	NR_026997	Body
cg07959070	2.58459	C22orf34	NR_026997	Body
cg11221513	0.656605	C22orf9	NM_001009880	Body
cg01171368	0.81368	C2CD4B	NM_001007595	Body
cg09893504	1.04767	C2orf50	NM_182500	Body
cg11636504	1.02451	C2orf55	NM_207362	Body
cg20666917	0.946054	C2orf55	NM_207362	Body
cg26427115	0.613955	C2orf70	NM_001105519	Body
cg06283342	2.01238	C2orf82	NM_206895	Body
cg14254080	0.733999	C2orf89	NM_001080824	Body
cg03015114	0.728451	C3	NM_000064	Body
cg05284873	0.758712	C3	NM_000064	Body
cg18771553	1.24721	C3	NM_000064	Body
cg04602284	4.04063	C3orf15	NM_033364	Body
cg08145590	2.77099	C3orf15	NM_033364	Body
cg23202738	1.12706	C3orf15	NM_033364	Body
cg25586848	0.964994	C3orf21	NM_152531	Body
cg03833566	0.689005	C3orf54	NM_203370	Body
cg09222023	1.14565	C3orf72	NM_001040061	Body
cg02823728	1.30983	C3orf75	NM_001031703	Body
cg01278041	0.868348	C4orf38	NR_024008	Body
cg19650632	0.783662	C5orf15	NM_020199	Body
cg16521454	0.862665	C5orf62	NM_032947	Body
cg06960164	1.2486	C6orf132	NM_001164446	Body
cg14843341	1.12418	C6orf132	NM_001164446	Body
cg04914281	0.79361	C6orf147	NR_027005	Body
cg18080509	1.82375	C6orf147	NR_027005	Body
cg23238119	1.79168	C6orf147	NR_027005	Body
cg11461663	0.751125	C6orf170	NM_152730	Body
cg10068034	0.602415	C6orf186	NM_001123364	Body
cg22410478	0.612734	C6orf186	NM_001123364	Body
cg26640515	0.793323	C6orf192	NM_052831	Body
cg10938046	1.04183	C6orf223	NM_153246	Body
cg18949415	0.752164	C6orf223	NM_153246	Body
cg23066423	0.927272	C6orf35	NM_018452	Body
cg01618151	1.08845	C6orf81	NM_145028	Body
cg20180843	1.1896	C7orf51	NM_173564	Body
cg16962008	0.75184	C7orf57	NM_001100159	Body
cg22825780	0.702831	C7orf57	NM_001100159	Body
cg13462219	0.676289	C8orf73	NM_001100878	Body
cg05880945	0.957923	C9orf122	NR_027294	Body
cg21189438	3.26636	C9orf122	NR_027294	Body
cg24912419	0.707337	C9orf16	NM_024112	Body
cg13464990	0.625334	C9orf171	NM_207417	Body
cg13927228	0.881628	C9orf171	NM_207417	Body
cg21236153	1.52637	C9orf25	NM_147202	Body
cg03456213	0.783432	C9orf3	NM_032823	Body
cg13975009	0.630676	C9orf89	NM_032310	Body
cg14116908	0.626478	C9orf89	NM_032310	Body
cg14245228	0.637409	C9orf98	NM_152572	Body
cg14364186	1.49644	C9orf98	NM_152572	Body
cg06908460	0.755708	CA9	NM_001216	Body
cg19307232	0.840848	CABIN1	NM_012295	Body
cg10941566	1.28961	CABP7	NM_182527	Body
cg20876010	0.847572	CACHD1	NM_020925	Body
cg23617193	0.974991	CACHD1	NM_020925	Body
cg00304388	0.81166	CACNA1E	NM_000721	Body
cg01363596	0.665194	CACNA1E	NM_000721	Body
cg09323657	2.54764	CACNA2D4	NM_172364	Body
cg22062597	1.00465	CACNA2D4	NM_172364	Body
cg19925849	1.11603	CACNG7	NM_031896	Body
cg10482237	1.01726	CALY	NM_015722	Body
cg11716598	0.712796	CALY	NM_015722	Body
cg05966431	1.34864	CAMTA1	NM_015215	Body
cg09696653	1.33477	CAMTA1	NM_015215	Body
cg11166348	0.631547	CAMTA1	NM_015215	Body
cg15063687	1.46156	CAMTA1	NM_015215	Body
cg17081408	0.613842	CAMTA1	NM_015215	Body
cg21144493	1.1937	CAMTA1	NM_015215	Body
cg27557829	0.937939	CAMTA1	NM_015215	Body
cg07710883	0.885673	CAPN1	NM_005186	Body
cg25410739	1.07538	CAPN8	NM_001143962	Body
cg12688942	0.965854	CAPZB	NM_004930	Body
cg20212336	0.644277	CARKD	NM_018210	Body
cg01824138	1.10463	CASZ1	NM_001079843	Body
cg08133631	1.10621	CATSPER4	NM_198137	Body
cg11070193	1.36619	CATSPER4	NM_198137	Body
cg05903330	0.673241	CBX7	NM_175709	Body
cg22268271	1.03787	CBX7	NM_175709	Body
cg23124451	0.731732	CBX7	NM_175709	Body
cg06046912	0.600538	CCDC104	NM_080667	Body
cg08264638	0.616224	CCDC104	NM_080667	Body
cg22361914	0.965647	CCDC104	NM_080667	Body
cg12580580	0.600742	CCDC109A	NM_138357	Body
cg18979559	1.7405	CCDC144C	NR_023380	Body
cg26335898	0.644707	CCDC147	NM_001008723	Body
cg21506800	1.0584	CCDC151	NM_145045	Body
cg22201588	1.55648	CCDC151	NM_145045	Body
cg24185443	1.49864	CCDC151	NM_145045	Body
cg14091208	2.11606	CCDC48	NM_024768	Body
cg19380499	1.21928	CCDC48	NM_024768	Body
cg23341126	0.746901	CCDC53	NM_016053	Body
cg15766101	0.626367	CCDC61	NM_001080402	Body
cg09578254	0.606173	CCDC63	NM_152591	Body
cg03292040	0.932038	CCDC74A	NM_138770	Body
cg21514834	0.722632	CCDC74A	NM_138770	Body
cg00725722	0.631658	CCDC74B	NM_207310	Body
cg03731473	1.50709	CCDC74B	NM_207310	Body
cg07128973	1.26166	CCDC74B	NM_207310	Body
cg17501259	0.648452	CCDC85A	NM_001080433	Body
cg23739335	1.45456	CCDC85A	NM_001080433	Body
cg18505593	0.79005	CCDC85C	NM_001144995	Body
cg08024887	0.721362	CCDC88B	NM_032251	Body
cg14214797	1.00372	CCDC88C	NM_001080414	Body
cg21523812	0.631259	CCDC88C	NM_001080414	Body
cg01883408	1.01101	CCNI2	NM_001039780	Body
cg09884635	1.02161	CCNI2	NM_001039780	Body
cg20075683	1.28837	CCNI2	NM_001039780	Body
cg11906444	2.00999	CD177	NM_020406	Body
cg05592035	2.80445	CD300A	NM_007261	Body
cg14181940	1.43327	CD300A	NM_007261	Body
cg11207385	1.04404	CD38	NM_001775	Body
cg27098804	1.48207	CD6	NM_006725	Body
cg03677492	1.02666	CD7	NM_006137	Body
cg06692929	1.6502	CD7	NM_006137	Body
cg00785738	1.87993	CD72	NM_001782	Body
cg14016344	1.11565	CD72	NM_001782	Body
cg14572967	2.67698	CD72	NM_001782	Body
cg23309046	0.722951	CDADC1	NM_030911	Body
cg04258272	0.624193	CDC42BPG	NM_017525	Body
cg26508465	0.825593	CDH1	NM_004360	Body
cg09189772	0.821037	CDH13	NM_001257	Body
cg19369556	0.918396	CDH13	NM_001257	Body
cg01763575	1.88338	CDH22	NM_021248	Body
cg17771031	1.00044	CDH22	NM_021248	Body
cg17964981	0.668968	CDH22	NM_021248	Body
cg08696931	1.1054	CDK2AP1	NM_004642	Body
cg13405222	0.771796	CDKAL1	NM_017774	Body
cg06297541	0.737535	CDR2	NM_001802	Body
cg06470626	0.674535	CDR2	NM_001802	Body
cg00919055	1.26737	CDX1	NM_001804	Body
cg11503274	1.8373	CDX1	NM_001804	Body
cg10645640	0.695455	CEACAM7	NM_006890	Body
cg02858118	0.658069	CELSR3	NM_001407	Body
cg20855296	0.894423	CENPV	NM_181716	Body
cg02015909	1.17826	CES8	NM_173815	Body
cg07112260	0.971358	CES8	NM_173815	Body
cg02254551	0.794598	CETP	NM_000078	Body
cg09159068	1.12984	CFD	NM_001928	Body
cg23514110	2.10326	CFD	NM_001928	Body
cg10627839	1.77978	CFHR4	NM_006684	Body
cg20784841	1.12154	CFHR4	NM_006684	Body
cg26024566	0.734429	CGRRF1	NM_006568	Body
cg03741332	0.615539	CHAF1A	NM_005483	Body
cg09690040	0.65982	CHCHD6	NM_032343	Body
cg20639948	0.682014	CHMP4C	NM_152284	Body
cg00196983	1.51757	CHP2	NM_022097	Body
cg02469297	1.86956	CHP2	NM_022097	Body
cg06504655	0.898086	CHRD	NM_003741	Body
cg10800953	0.946437	CHRD	NM_003741	Body
cg14847243	0.957466	CHRD	NM_003741	Body
cg16822365	0.88997	CHRD	NM_003741	Body
cg19402939	1.15206	CHRD	NM_003741	Body
cg13430464	0.672739	CHRDL2	NM_015424	Body
cg22031964	0.688691	CHRM1	NM_000738	Body
cg01229452	0.666012	CHRNB1	NM_000747	Body
cg01872660	3.64759	CIITA	NM_000246	Body
cg04999945	2.35735	CIITA	NM_000246	Body
cg09959112	2.29556	CIITA	NM_000246	Body
cg21198531	1.69463	CIITA	NM_000246	Body
cg03339668	1.56124	CIT	NM_007174	Body
cg14312334	2.13016	CIT	NM_007174	Body
cg20840795	0.89176	CIT	NM_007174	Body
cg21879102	1.18707	CIT	NM_007174	Body
cg26097051	2.15654	CIT	NM_007174	Body
cg00282244	0.89604	CLDN15	NM_014343	Body
cg06636831	2.49487	CLEC3B	NM_003278	Body
cg17658717	1.81559	CLEC3B	NM_003278	Body
cg05842480	0.937673	CLEC4G	NM_198492	Body
cg12768640	0.785178	CLEC4G	NM_198492	Body
cg13950603	0.636215	CLEC4G	NM_198492	Body
cg23853484	0.850027	CLEC4G	NM_198492	Body
cg16730737	0.951471	CLIC1	NM_001288	Body
cg04471485	0.96464	CLIC3	NM_004669	Body
cg13423383	2.28602	CLIC3	NM_004669	Body
cg23013977	0.683578	CLIP3	NM_015526	Body
cg11720818	0.688229	CLUAP1	NM_015041	Body
cg02716792	1.37066	CMIP	NM_198390	Body
cg05083852	0.969725	CMIP	NM_198390	Body
cg08811314	0.82053	CMIP	NM_198390	Body
cg10273135	1.09898	CMYA5	NM_153610	Body
cg21606036	1.07036	CMYA5	NM_153610	Body
cg01035261	0.685539	CNGB1	NM_001297	Body
cg15722366	0.78152	CNIH4	NM_014184	Body
cg04084187	1.43451	CNTD2	NM_024877	Body
cg09530368	2.35011	CNTD2	NM_024877	Body
cg21692620	1.13094	CNTNAP1	NM_003632	Body
cg26716902	1.54825	CNTNAP1	NM_003632	Body
cg05340866	0.758047	CNTNAP2	NM_014141	Body
cg13927769	1.90914	COL15A1	NM_001855	Body
cg07028675	0.683365	COL20A1	NM_020882	Body
cg21879513	0.864816	COL20A1	NM_020882	Body
cg06449486	0.779477	COL23A1	NM_173465	Body
cg20194689	0.751299	COL23A1	NM_173465	Body
cg15416440	0.673701	COL4A1	NM_001845	Body
cg18792803	1.6209	COL4A1	NM_001845	Body
cg03482866	0.870311	COL4A2	NM_001846	Body
cg08702745	0.80339	COL4A2	NM_001846	Body
cg12573318	1.65272	COL4A2	NM_001846	Body
cg15455643	0.732074	COL4A2	NM_001846	Body
cg19735406	0.650669	COL4A2	NM_001846	Body
cg26053697	0.749944	COL4A2	NM_001846	Body
cg07706352	0.652997	COL5A3	NM_015719	Body
cg16523839	1.10064	COL5A3	NM_015719	Body
cg02576915	0.807899	COL9A2	NM_001852	Body
cg07575466	0.865812	COL9A2	NM_001852	Body
cg10512203	0.830008	COL9A2	NM_001852	Body
cg26791464	0.703142	COL9A2	NM_001852	Body
cg02146857	0.925859	COMP	NM_000095	Body
cg02293410	1.05431	COMP	NM_000095	Body
cg02600085	1.12439	COMP	NM_000095	Body
cg09980058	0.662073	COMP	NM_000095	Body
cg11086760	1.32032	COMP	NM_000095	Body
cg11609001	1.78556	COMP	NM_000095	Body
cg15424739	1.44768	COMP	NM_000095	Body
cg26669806	1.93638	COMP	NM_000095	Body
cg13757826	1.22897	CORO6	NM_032854	Body
cg06701800	1.02691	COTL1	NM_021149	Body
cg06600153	0.882668	COX6B2	NM_144613	Body
cg08686960	1.78131	COX7A1	NM_001864	Body
cg09307985	1.67965	COX7A1	NM_001864	Body
cg22789065	0.885885	CPA2	NM_001869	Body
cg26652413	1.51796	CPAMD8	NM_015692	Body
cg04140663	0.666348	CPEB1	NM_030594	Body
cg16043144	0.622484	CPEB1	NM_030594	Body
cg27578811	1.2377	CPEB1	NM_030594	Body
cg04048250	1.22916	CPLX1	NM_006651	Body
cg23173307	2.03064	CPLX1	NM_006651	Body
cg21716693	0.943414	CPNE5	NM_020939	Body
cg14968732	1.45046	CPNE8	NM_153634	Body
cg20051033	0.846892	CPNE9	NM_153635	Body
cg21623865	0.722842	CPNE9	NM_153635	Body
cg03408135	2.40434	CR1L	NM_175710	Body
cg06917617	0.63997	CR1L	NM_175710	Body
cg17822947	7.0481	CR1L	NM_175710	Body
cg20264068	3.57345	CR1L	NM_175710	Body
cg21106486	3.55222	CR1L	NM_175710	Body
cg24709471	0.911393	CRABP1	NM_004378	Body
cg06810647	0.742981	CRAMP1L	NM_020825	Body
cg12953249	0.925685	CRB2	NM_173689	Body
cg13404038	0.623022	CRB2	NM_173689	Body
cg14479301	0.858519	CRB2	NM_173689	Body
cg07008193	0.864043	CREB3L1	NM_052854	Body
cg13157757	1.04276	CRHBP	NM_001882	Body
cg09967633	0.901464	CRISPLD2	NM_031476	Body
cg18784435	0.796028	CRMP1	NM_001014809	Body
cg03379552	1.21523	CRTAC1	NM_018058	Body
cg04888360	0.646595	CRTAC1	NM_018058	Body
cg07091678	1.03221	CRTAC1	NM_018058	Body
cg08930881	0.653612	CRTAC1	NM_018058	Body
cg11946630	1.32631	CRTAC1	NM_018058	Body
cg14120919	1.19572	CRTAC1	NM_018058	Body
cg19479373	0.948507	CRTAC1	NM_018058	Body
cg23245905	0.895364	CRTAC1	NM_018058	Body
cg23504719	1.7729	CRTAC1	NM_018058	Body
cg27110886	1.59637	CRTAC1	NM_018058	Body
cg19404813	0.619348	CRYGD	NM_006891	Body
cg25356886	0.662641	CRYGD	NM_006891	Body
cg05438837	1.36094	CRYL1	NM_015974	Body
cg07974823	0.874054	CRYL1	NM_015974	Body
ch.8.120035F	0.801494	CSMD1	NM_033225	Body
cg27123691	1.35369	CSPG4	NM_001897	Body
cg05740575	0.690051	CTHRC1	NM_138455	Body
cg13813623	0.733457	CTNNAL1	NM_003798	Body
cg11388507	1.92405	CWF19L1	NM_018294	Body
cg18724598	1.97716	CWF19L1	NM_018294	Body
cg25432696	0.644634	CXCL6	NM_002993	Body
cg17040807	0.884028	CYGB	NM_134268	Body
cg03717555	0.987805	CYP26B1	NM_019885	Body
cg17498867	0.979438	CYP26B1	NM_019885	Body
cg00790395	1.19522	CYP26C1	NM_183374	Body
cg02394395	1.27919	CYP26C1	NM_183374	Body
cg02466572	1.07827	CYP26C1	NM_183374	Body
cg05193369	0.938908	CYP26C1	NM_183374	Body
cg06857304	0.783875	CYP26C1	NM_183374	Body
cg07606384	0.674312	CYP26C1	NM_183374	Body
cg12110262	0.93734	CYP26C1	NM_183374	Body
cg15980076	0.694508	CYP26C1	NM_183374	Body
cg17011709	0.662462	CYP26C1	NM_183374	Body
cg17181022	0.878193	CYP26C1	NM_183374	Body
cg19305681	1.0521	CYP26C1	NM_183374	Body
cg22044002	1.46477	CYP26C1	NM_183374	Body
cg24785804	0.750189	CYP26C1	NM_183374	Body
cg01182309	0.688044	CYP27B1	NM_000785	Body
cg18591496	0.758365	CYP2A13	NM_000766	Body
cg14550611	1.38884	CYP2A6	NM_000762	Body
cg09128733	0.832176	CYP2F1	NM_000774	Body
cg09274963	1.08339	CYP2F1	NM_000774	Body
cg08581512	1.29564	CYP2R1	NM_024514	Body
cg11828446	0.623832	CYP4X1	NM_178033	Body
cg24990212	0.628452	CYP7B1	NM_004820	Body
cg18027683	0.786669	CYR61	NM_001554	Body
cg13060154	0.758836	DAB2IP	NM_032552	Body
cg14190522	0.841107	DAB2IP	NM_032552	Body
cg15686608	0.625161	DAB2IP	NM_032552	Body
cg08906015	0.659124	DACT3	NM_145056	Body
cg17450733	1.33587	DBX2	NM_001004329	Body
cg18729001	0.612005	DBX2	NM_001004329	Body
cg19034038	0.83313	DBX2	NM_001004329	Body
cg15146004	0.785264	DCP1A	NM_018403	Body
cg18742207	1.21979	DDX56	NM_019082	Body
cg11872321	0.658618	DECR1	NM_001359	Body
cg00890257	0.801194	DEGS2	NM_206918	Body
cg04755365	0.65289	DEGS2	NM_206918	Body
cg06528223	1.28158	DENND1C	NM_024898	Body
cg08379738	1.83203	DENND1C	NM_024898	Body
cg14480530	0.691608	DENND3	NM_014957	Body
cg12798833	0.607047	DGCR5	NR_002733	Body
cg07007312	0.967776	DGKQ	NM_001347	Body
cg20456258	1.65918	DGKQ	NM_001347	Body
cg02269097	0.949211	DHH	NM_021044	Body
cg02805665	3.96564	DHH	NM_021044	Body
cg03657660	0.626379	DHH	NM_021044	Body
cg12930124	1.09205	DHH	NM_021044	Body
cg15878670	2.20378	DHH	NM_021044	Body
cg17846194	1.22811	DHH	NM_021044	Body
cg19164335	3.20945	DHH	NM_021044	Body
cg26428054	0.856553	DHH	NM_021044	Body
cg02086195	1.3712	DHRS3	NM_004753	Body
cg02228675	0.655067	DHX58	NM_024119	Body
cg00219169	2.23104	DIP2C	NM_014974	Body
cg00590260	1.38318	DIP2C	NM_014974	Body
cg06571559	0.746127	DIP2C	NM_014974	Body
cg09955645	1.73568	DIP2C	NM_014974	Body
cg16977735	1.59525	DIP2C	NM_014974	Body
cg23978242	3.54075	DIP2C	NM_014974	Body
cg26116937	1.86948	DIP2C	NM_014974	Body
cg27421267	2.68051	DIP2C	NM_014974	Body
cg27568360	1.40886	DIP2C	NM_014974	Body
cg08996748	0.900325	DISP2	NM_033510	Body
cg21165061	0.872612	DISP2	NM_033510	Body
cg08812555	1.0072	DKK1	NM_012242	Body
cg09465786	0.950732	DKK1	NM_012242	Body
cg17307558	0.975547	DKK2	NM_014421	Body
cg03304380	0.817697	DLC1	NM_182643	Body
cg06103746	0.628796	DLC1	NM_182643	Body
cg02992048	0.63719	DLG2	NM_001142699	Body
cg03110921	0.61077	DLG5	NM_004747	Body
cg19836471	0.653195	DLG5	NM_004747	Body
cg01240433	0.763702	DLGAP3	NM_001080418	Body
cg03888579	0.700611	DLGAP3	NM_001080418	Body
cg13709618	0.723238	DLGAP3	NM_001080418	Body
cg17157516	0.641016	DLGAP3	NM_001080418	Body
cg18852567	1.14889	DLGAP3	NM_001080418	Body
cg00084338	2.2336	DLL1	NM_005618	Body
cg05228964	0.610816	DLL1	NM_005618	Body
cg06432036	1.34243	DLL1	NM_005618	Body
cg11519760	2.37756	DLL1	NM_005618	Body
cg13494348	0.752356	DLL1	NM_005618	Body
cg14347219	1.32609	DLL1	NM_005618	Body
cg15931921	1.89188	DLL1	NM_005618	Body
cg27246129	1.39312	DLL1	NM_005618	Body
cg12224030	0.786268	DLX4	NM_138281	Body
cg24546723	0.640673	DLX4	NM_138281	Body
cg10005978	0.67268	DMRT3	NM_021240	Body
cg13686384	1.81901	DMRT3	NM_021240	Body
cg03254161	1.63724	DNAH17	NM_173628	Body
cg04044120	3.50807	DNAJB13	NM_153614	Body
cg15670924	1.89518	DNAJB13	NM_153614	Body
cg15851278	0.813524	DNAJB13	NM_153614	Body
cg20737388	3.08212	DNAJB13	NM_153614	Body
cg23327896	0.746825	DNAJB13	NM_153614	Body
cg19182537	1.76659	DNAJC15	NM_013238	Body
cg17466768	0.60897	DNAJC27	NM_016544	Body
cg23258152	1.46649	DNAJC6	NM_014787	Body
cg16109423	0.785143	DNALI1	NM_003462	Body
cg00249383	0.816269	DNASE1L2	NM_001374	Body
cg09219877	0.951506	DNASE1L2	NM_001374	Body
cg17300750	0.654253	DNASE1L2	NM_001374	Body
cg01567825	3.83078	DOCK4	NM_014705	Body
cg09678349	2.7055	DOCK4	NM_014705	Body
cg20959907	1.30016	DOCK4	NM_014705	Body
cg21594400	1.75799	DOCK4	NM_014705	Body
cg12019614	1.04174	DOCK6	NM_020812	Body
cg10776104	1.38355	DOCK7	NM_033407	Body
cg02048416	0.889562	DOK1	NM_001381	Body
cg00433861	0.678842	DOK6	NM_152721	Body
cg13575271	1.2007	DPP7	NM_013379	Body
cg22419075	0.873302	DPP7	NM_013379	Body
cg10754670	1.08146	DPY19L2P4	NR_003551	Body
cg20137237	2.51615	DPY19L2P4	NR_003551	Body
cg16419441	1.05184	DPYS	NM_001385	Body
cg16783744	1.44723	DPYS	NM_001385	Body
cg09639133	0.831866	DPYSL3	NM_001387	Body
cg02881742	1.17982	DPYSL4	NM_006426	Body
cg19205023	0.682853	DPYSL4	NM_006426	Body
cg10357060	0.992368	DPYSL5	NM_020134	Body
cg02762115	2.08434	DRD4	NM_000797	Body
cg03855291	1.96608	DRD4	NM_000797	Body
cg03909863	1.79896	DRD4	NM_000797	Body
cg05717871	0.689189	DRD4	NM_000797	Body
cg09133032	1.62309	DRD4	NM_000797	Body
cg16029939	2.00854	DRD4	NM_000797	Body
cg06547849	0.978734	DSCAML1	NM_020693	Body
cg11776727	0.603849	DSCAML1	NM_020693	Body
cg00329618	1.33583	DTX1	NM_004416	Body
cg11787160	1.90672	DTX1	NM_004416	Body
cg27664496	1.02484	DTX1	NM_004416	Body
cg15824707	2.43859	DUOX2	NM_014080	Body
cg21883598	1.13306	DUOX2	NM_014080	Body
cg02050986	1.58602	DUOXA2	NM_207581	Body
cg19968840	2.89863	DUOXA2	NM_207581	Body
cg20596162	1.98146	DUOXA2	NM_207581	Body
cg22592142	1.57385	DUOXA2	NM_207581	Body
cg04138112	1.17542	DUSP27	NM_001080426	Body
cg11236550	0.616041	DUSP27	NM_001080426	Body
cg17104258	1.32044	DUSP27	NM_001080426	Body
cg01525538	1.3827	DUSP5P	NR_002834	Body
cg16732787	1.06873	DUSP5P	NR_002834	Body
cg15089090	0.976768	DUSP7	NM_001947	Body
cg17245862	0.639129	DYNLT1	NM_006519	Body
cg10351477	0.878101	EAPP	NM_018453	Body
cg27127608	0.816242	EBF1	NM_024007	Body
cg00179795	1.39596	EBF3	NM_001005463	Body
cg09441748	0.874913	EBF3	NM_001005463	Body
cg09639430	1.71513	EBF3	NM_001005463	Body
cg13638229	1.08407	EBF3	NM_001005463	Body
cg13696436	1.43489	EBF3	NM_001005463	Body
cg17726092	1.22185	EBF3	NM_001005463	Body
cg18330571	1.85072	EBF3	NM_001005463	Body
cg18930976	0.79244	EBF3	NM_001005463	Body
cg20038116	0.740762	EBF3	NM_001005463	Body
cg20800606	0.731124	EBF3	NM_001005463	Body
cg25386707	0.713761	EBF3	NM_001005463	Body
cg26229752	0.791463	EBF3	NM_001005463	Body
cg26275858	0.679424	EBF3	NM_001005463	Body
cg05857996	3.39147	EBF4	NM_001110514	Body
cg13518079	1.47294	EBF4	NM_001110514	Body
cg25317941	0.745691	ECEL1	NM_004826	Body
cg26525127	0.81765	ECEL1	NM_004826	Body
cg10554624	0.823497	ECHDC2	NM_018281	Body
cg13578400	0.931547	EDC4	NM_014329	Body
cg02811067	1.00329	EEPD1	NM_030636	Body
cg06831164	0.70907	EFHC2	NM_025184	Body
cg08242010	1.19045	EFNA3	NM_004952	Body
cg12619728	0.696005	EGFL8	NM_030652	Body
cg16468631	0.832328	EGFL8	NM_030652	Body
cg17184326	0.743965	EGFL8	NM_030652	Body
cg21120698	0.733298	EGFL8	NM_030652	Body
cg21869704	0.618652	EGFL8	NM_030652	Body
cg27230140	1.32997	EGFL8	NM_030652	Body
cg16254962	0.985389	EGFLAM	NM_152403	Body
cg13009654	0.853693	EGR1	NM_001964	Body
cg12017745	2.08274	EHBP1L1	NM_001099409	Body
cg16749093	1.18556	EHBP1L1	NM_001099409	Body
cg18757468	3.2245	EHBP1L1	NM_001099409	Body
cg22913843	0.783787	EHBP1L1	NM_001099409	Body
cg26667091	2.38076	EHBP1L1	NM_001099409	Body
cg13649658	0.943126	EHMT1	NM_024757	Body
cg01081584	0.701398	EIF2AK4	NM_001013703	Body
cg16127683	0.849935	EIF2AK4	NM_001013703	Body
cg20255370	0.912242	EIF2AK4	NM_001013703	Body
cg05098343	0.696262	ELMO1	NM_014800	Body
cg06494642	1.20047	ELMO3	NM_024712	Body
cg14319235	1.95623	ELTD1	NM_022159	Body
cg15017004	0.976019	EMILIN2	NM_032048	Body
cg23405696	1.12117	EMILIN2	NM_032048	Body
cg24276681	1.75505	EMILIN2	NM_032048	Body
cg24948962	0.789799	EMILIN2	NM_032048	Body
cg10855081	0.838804	EML6	NM_001039753	Body
cg07279070	0.632681	EMX1	NM_004097	Body
cg01707361	0.744906	ENGASE	NM_001042573	Body
cg08040395	0.70453	ENGASE	NM_001042573	Body
cg13555728	0.987825	ENGASE	NM_001042573	Body
cg21022002	0.727663	ENGASE	NM_001042573	Body
cg11228165	0.603257	EP400	NM_015409	Body
cg14143331	1.10727	EP400	NM_015409	Body
cg16854466	0.735379	EP400	NM_015409	Body
cg27217748	0.691018	EP400NL	NR_003290	Body
cg10665960	0.669434	EPC2	NM_015630	Body
cg12139725	2.39269	EPHA10	NM_001099439	Body
cg13851466	0.702538	EPHA10	NM_001099439	Body
cg24375409	1.35569	EPHA10	NM_001099439	Body
cg27582323	0.990143	EPHA2	NM_004431	Body
cg05266226	1.14291	EPHA8	NM_020526	Body
cg05269784	0.922134	EPHA8	NM_020526	Body
cg11721177	0.658868	EPHA8	NM_020526	Body
cg15597364	1.04662	EPHA8	NM_020526	Body
cg10791959	0.727815	EPHB1	NM_004441	Body
cg24944328	0.750399	EPHB3	NM_004443	Body
cg00854166	0.892951	EPO	NM_000799	Body
cg06670742	0.730164	EPS15L1	NM_021235	Body
cg17038235	0.789314	ERGIC1	NM_001031711	Body
cg23012579	1.52778	ERGIC1	NM_001031711	Body
cg25989216	0.615518	ERGIC1	NM_001031711	Body
cg26233866	0.68198	ERI3	NM_024066	Body
cg01053087	1.41991	ERICH1	NM_207332	Body
cg05875700	23.3789	ERICH1	NM_207332	Body
cg08454824	0.964407	ERICH1	NM_207332	Body
cg12641240	4.95765	ERICH1	NM_207332	Body
cg05131483	1.01395	ERN2	NM_033266	Body
cg09867953	1.24205	ERN2	NM_033266	Body
cg16467700	2.52831	ESAM	NM_138961	Body
cg16857192	1.26891	ESAM	NM_138961	Body
cg19132069	0.682826	ESAM	NM_138961	Body
cg25735305	0.629406	ESAM	NM_138961	Body
cg24470693	0.799737	ESPN	NM_031475	Body
cg03558837	0.786773	ESPNL	NM_194312	Body
cg04801974	0.871686	ESPNP	NR_026567	Body
cg05208572	0.803062	ESPNP	NR_026567	Body
cg05740418	1.05367	ESPNP	NR_026567	Body
cg22190721	0.738839	ESRP2	NM_024939	Body
cg01905210	0.948668	ESYT3	NM_031913	Body
cg03963011	1.00608	ETS1	NM_001143820	Body
cg24065451	1.31713	ETS1	NM_001143820	Body
cg05216141	1.18961	ETV7	NM_016135	Body
cg09930615	0.889949	ETV7	NM_016135	Body
cg14178794	0.608058	EVC	NM_153717	Body
cg16441238	0.706753	EVL	NM_016337	Body
cg12455309	1.16558	EXOC2	NM_018303	Body
cg22747380	0.824207	EXT1	NM_000127	Body
cg05876864	0.795641	F12	NM_000505	Body
cg01185754	1.02523	F3	NM_001993	Body
cg06881898	1.09017	F3	NM_001993	Body
cg12599850	0.801406	F3	NM_001993	Body
cg18068832	0.845971	FADS6	NM_178128	Body
cg09049251	0.609827	FAIM2	NM_012306	Body
cg14147105	0.878618	FAM125A	NM_138401	Body
cg25730851	0.630229	FAM125A	NM_138401	Body
cg08241360	0.818179	FAM125B	NM_033446	Body
cg15282417	2.9196	FAM125B	NM_033446	Body
cg02279987	0.640699	FAM132A	NM_001014980	Body
cg25572189	0.600362	FAM157A	NM_001145248	Body
cg15909132	2.03188	FAM171A2	NM_198475	Body
cg23766254	2.03695	FAM171A2	NM_198475	Body
cg04450456	0.901989	FAM184B	NM_015688	Body
cg15017067	1.06897	FAM184B	NM_015688	Body
cg15320948	1.05564	FAM18B	NM_016078	Body
cg27423228	0.862829	FAM198A	NM_001129908	Body
cg05331731	1.21432	FAM38B	NM_022068	Body
cg06268875	1.22323	FAM38B	NM_022068	Body
cg12049992	1.27573	FAM38B	NM_022068	Body
cg16969586	0.655076	FAM38B	NM_022068	Body
cg21050234	0.600035	FAM38B	NM_022068	Body
cg01123926	0.876915	FAM3D	NM_138805	Body
cg16960675	0.837588	FAM3D	NM_138805	Body
cg24916358	0.645035	FAM53B	NM_014661	Body
cg17995197	1.12993	FAM59B	NM_001168241	Body
cg08310837	0.682617	FAM65A	NM_024519	Body
cg12195742	0.702785	FAM69C	NM_001044369	Body
cg06522768	2.13686	FAM82A1	NM_144713	Body
cg18944924	0.744713	FAM82A1	NM_144713	Body
cg26332246	0.99056	FAM82A2	NM_018145	Body
cg12274077	0.64406	FAM89A	NM_198552	Body
cg02246734	0.746061	FAM98C	NM_174905	Body
cg08670035	0.6763	FAM98C	NM_174905	Body
cg01880399	1.54943	FAT1	NM_005245	Body
cg08288016	2.94126	FAT1	NM_005245	Body
cg15374133	2.5314	FAT1	NM_005245	Body
cg07575518	0.626583	FBLN5	NM_006329	Body
cg04093645	1.82538	FBN2	NM_001999	Body
cg06068085	1.33604	FBN2	NM_001999	Body
cg12630983	1.1514	FBN2	NM_001999	Body
cg15358549	1.51669	FBN2	NM_001999	Body
cg26802026	1.26216	FBN2	NM_001999	Body
cg19771626	0.665183	FBRSL1	NM_001142641	Body
cg14375747	0.901421	FBXL14	NM_152441	Body
cg01003448	2.21952	FBXL16	NM_153350	Body
cg01195246	1.52275	FBXL16	NM_153350	Body
cg02713960	1.79688	FBXL16	NM_153350	Body
cg02958327	2.02992	FBXL16	NM_153350	Body
cg04005677	1.0515	FBXL16	NM_153350	Body
cg07482202	3.15389	FBXL16	NM_153350	Body
cg10791317	1.21327	FBXL16	NM_153350	Body
cg27116253	1.23194	FBXL16	NM_153350	Body
cg26156279	1.05104	FBXW4	NM_022039	Body
cg14210287	0.927937	FCRLB	NM_001002901	Body
cg18450905	0.76457	FCRLB	NM_001002901	Body
cg22289434	0.873769	FER1L4	NR_024377	Body
cg04242132	0.841746	FERMT1	NM_017671	Body
cg23108709	0.962318	FEV	NM_017521	Body
cg04561389	1.17142	FGF14	NM_175929	Body
cg02125316	2.17181	FGF18	NM_003862	Body
cg06727490	0.68792	FGF3	NM_005247	Body
cg24773676	0.962588	FGF3	NM_005247	Body
cg08445039	0.90421	FKBP9	NM_007270	Body
cg04024827	0.689098	FLJ12825	NR_026655	Body
cg11795276	0.654074	FLJ12825	NR_026655	Body
cg26567423	1.59122	FLJ12825	NR_026655	Body
cg26777456	0.6967	FLJ12825	NR_026655	Body
cg01101865	0.716239	FLJ43390	NR_015358	Body
cg07471209	0.804536	FLJ43390	NR_015358	Body
cg14938431	2.38664	FLJ44817	NM_001161498	Body
cg21849393	0.951634	FLT3	NM_004119	Body
cg11994229	0.845496	FMNL2	NM_052905	Body
cg17258265	0.69818	FN3K	NM_022158	Body
cg05255149	0.639135	FN3KRP	NM_024619	Body
cg00219282	3.58671	FNDC1	NM_032532	Body
cg14500486	2.59707	FNDC1	NM_032532	Body
cg18462381	1.17402	FOXI2	NM_207426	Body
cg24718722	1.17329	FOXI2	NM_207426	Body
cg05117982	1.04629	FOXK1	NM_001037165	Body
cg10036013	0.951228	FOXK1	NM_001037165	Body
cg10118545	0.828463	FOXK1	NM_001037165	Body
cg13589218	0.883967	FOXK1	NM_001037165	Body
cg15176413	0.671956	FOXK1	NM_001037165	Body
cg20349812	0.780386	FOXK1	NM_001037165	Body
cg26800803	0.955337	FOXK1	NM_001037165	Body
cg17410295	0.786475	FOXN4	NM_213596	Body
cg23413567	0.766929	FOXO1	NM_002015	Body
cg02692441	1.61254	FOXP1	NM_032682	Body
cg18166376	0.718264	FOXP1	NM_032682	Body
cg21758133	0.805844	FOXP1	NM_032682	Body
cg23067085	0.662195	FOXP1	NM_032682	Body
cg19854744	0.77744	FOXR1	NM_181721	Body
cg06879226	1.34158	FRMD4A	NM_018027	Body
cg15803756	1.99248	FRMD4A	NM_018027	Body
cg19648751	1.16345	FRMD4A	NM_018027	Body
cg16874077	0.63435	FSCN3	NM_020369	Body
cg26354493	2.24209	FSD1	NM_024333	Body
cg10290724	1.97716	FUZ	NM_025129	Body
cg26271127	2.15389	FUZ	NM_025129	Body
cg05774672	0.738609	FZD5	NM_003468	Body
cg20281309	0.856801	GAB2	NM_080491	Body
cg09047691	0.645887	GABBR2	NM_005458	Body
cg13249925	0.651909	GABBR2	NM_005458	Body
cg13502215	0.69902	GABBR2	NM_005458	Body
cg20587196	0.736119	GAK	NM_005255	Body
cg25283121	0.7437	GALNT9	NM_001122636	Body
cg09068031	0.604891	GALNTL4	NM_198516	Body
cg05053544	0.776948	GALR2	NM_003857	Body
cg07333350	0.703069	GALR2	NM_003857	Body
cg01302716	0.648075	GAN	NM_022041	Body
cg03068497	0.907377	GARS	NM_002047	Body
cg09021643	1.07548	GARS	NM_002047	Body
cg16875104	0.646326	GARS	NM_002047	Body
cg04932840	2.68993	GAS2L2	NM_139285	Body
cg13376404	2.08507	GAS2L2	NM_139285	Body
cg14527050	1.6251	GAS2L2	NM_139285	Body
cg00412675	1.18214	GATA4	NM_002052	Body
cg03579045	1.8139	GATA4	NM_002052	Body
cg26020513	0.881928	GATA4	NM_002052	Body
cg08015883	0.773234	GATA5	NM_080473	Body
cg09507790	0.833001	GATA6	NM_005257	Body
cg19177125	0.651622	GATA6	NM_005257	Body
cg02731193	1.58747	GCLC	NM_001498	Body
cg09516476	0.635958	GCM2	NM_004752	Body
cg05654290	1.47277	GDA	NM_004293	Body
cg01673674	1.15902	GDF6	NM_001001557	Body
cg07159961	0.801461	GDF6	NM_001001557	Body
cg08381274	0.783518	GDF6	NM_001001557	Body
cg09164580	0.909202	GDF6	NM_001001557	Body
cg10131194	0.889658	GDF6	NM_001001557	Body
cg11073558	1.01716	GDF6	NM_001001557	Body
cg13211683	1.00934	GDF6	NM_001001557	Body
cg15006881	0.670345	GDF6	NM_001001557	Body
cg15270654	0.846831	GDF6	NM_001001557	Body
cg15277906	0.872755	GDF6	NM_001001557	Body
cg19691778	0.742266	GDF6	NM_001001557	Body
cg20800022	0.883819	GDF6	NM_001001557	Body
cg26550710	0.616675	GDF6	NM_001001557	Body
cg07755735	0.63859	GDF7	NM_182828	Body
cg12334488	0.709544	GDF7	NM_182828	Body
cg05567631	0.686669	GDPD5	NM_030792	Body
cg07113653	0.820731	GFOD1	NM_018988	Body
cg23939865	0.729758	GFOD1	NM_018988	Body
cg09068286	0.936904	GFPT2	NM_005110	Body
cg20178764	0.705777	GFRA3	NM_001496	Body
cg04666465	0.731218	GGA2	NM_015044	Body
cg15027300	0.927173	GGN	NM_152657	Body
cg25820703	0.674976	GGN	NM_152657	Body
cg17250863	0.75524	GGT7	NM_178026	Body
cg01355476	2.64713	GINS2	NM_016095	Body
cg23871933	1.93052	GINS2	NM_016095	Body
cg04257362	2.84423	GIPC3	NM_133261	Body
cg17351154	1.03079	GIPR	NM_000164	Body
cg18642271	1.25223	GIPR	NM_000164	Body
cg18735402	1.45321	GIPR	NM_000164	Body
cg09257635	0.65027	GJC2	NM_020435	Body
cg17680089	1.26019	GJC2	NM_020435	Body
cg23733384	1.415	GJC2	NM_020435	Body
cg00792849	1.34292	GJD2	NM_020660	Body
cg18843856	0.886427	GLI2	NM_005270	Body
cg02709068	0.695805	GLI3	NM_000168	Body
cg15942481	1.498	GLIPR1L2	NM_152436	Body
cg17050806	0.844449	GLIPR1L2	NM_152436	Body
cg21272279	1.34255	GLIPR1L2	NM_152436	Body
cg25014318	0.91922	GLP1R	NM_002062	Body
cg11877382	0.738577	GLT1D1	NM_144669	Body
cg12157344	0.945401	GLT1D1	NM_144669	Body
cg14791413	0.970708	GLT1D1	NM_144669	Body
cg01436608	0.792863	GLT25D2	NM_015101	Body
cg00245850	1.25776	GML	NM_002066	Body
cg12687527	0.871775	GNA14	NM_004297	Body
cg10056627	0.825083	GNMT	NM_018960	Body
cg18426224	0.710119	GOLGA8B	NR_027410	Body
cg03022680	0.800003	GP5	NM_004488	Body
cg10398774	0.762581	GP5	NM_004488	Body
cg11547878	0.645644	GPAA1	NM_003801	Body
cg14839323	0.739918	GPC2	NM_152742	Body
cg18090197	0.631921	GPC2	NM_152742	Body
cg02784144	0.823514	GPC4	NM_001448	Body
cg09773769	0.746313	GPC4	NM_001448	Body
cg20647118	1.05526	GPC5	NM_004466	Body
cg22284043	3.27961	GPC5	NM_004466	Body
cg26960333	0.899511	GPC5	NM_004466	Body
cg06326425	1.24759	GPC6	NM_005708	Body
cg01448087	0.821608	GPD1L	NM_015141	Body
cg21255732	0.753021	GPD1L	NM_015141	Body
cg05613447	1.19215	GPR120	NM_181745	Body
cg08961547	0.709125	GPR120	NM_181745	Body
cg09488203	2.20976	GPR120	NM_181745	Body
cg10905401	1.33824	GPR120	NM_181745	Body
cg15133448	1.5358	GPR120	NM_181745	Body
cg19870668	3.20281	GPR120	NM_181745	Body
cg22749310	1.0787	GPR120	NM_181745	Body
cg00316312	0.778386	GPR123	NM_001083909	Body
cg02649248	0.855037	GPR123	NM_001083909	Body
cg06061238	0.916367	GPR123	NM_001083909	Body
cg26332285	0.71575	GPR123	NM_001083909	Body
cg15773261	0.706912	GPR133	NM_198827	Body
cg21052325	0.765535	GPR133	NM_198827	Body
cg21621264	0.684784	GPR133	NM_198827	Body
cg24301724	0.77647	GPR133	NM_198827	Body
cg11325578	1.33052	GPR143	NM_000273	Body
cg22569587	1.79532	GPR143	NM_000273	Body
cg17940013	1.21143	GPR157	NM_024980	Body
cg04096519	0.963524	GPR44	NM_004778	Body
cg27307378	0.84558	GPR83	NM_016540	Body
cg14213590	0.697584	GPSM1	NM_001145638	Body
cg24336398	1.02184	GPSM1	NM_001145638	Body
cg02453146	0.852315	GPX7	NM_015696	Body
cg02672737	1.02804	GRAMD2	NM_001012642	Body
cg04098270	0.730279	GRAMD2	NM_001012642	Body
cg25228169	0.832079	GRAMD2	NM_001012642	Body
cg17988310	0.81219	GRAP2	NM_004810	Body
cg07285764	1.8509	GRASP	NM_181711	Body
cg00081729	1.02694	GREM2	NM_022469	Body
cg01809217	2.79498	GREM2	NM_022469	Body
cg02577267	2.59807	GREM2	NM_022469	Body
cg04391463	1.11355	GREM2	NM_022469	Body
cg22879626	2.75408	GREM2	NM_022469	Body
cg12377745	0.631317	GRID2IP	NM_001145118	Body
cg17734946	1.18778	GRID2IP	NM_001145118	Body
cg20653955	1.3205	GRID2IP	NM_001145118	Body
cg15174564	2.01368	GRIK4	NM_014619	Body
cg12190341	0.949494	GRIN2C	NM_000835	Body
cg04419610	0.805301	GRIN2D	NM_000836	Body
cg15779837	0.901641	GRIN2D	NM_000836	Body
cg23444265	0.96688	GRIN2D	NM_000836	Body
cg04338055	0.668219	GRIN3B	NM_138690	Body
cg15674997	0.610681	GRM6	NM_000843	Body
cg21854621	1.44336	GSC2	NM_005315	Body
cg24926361	1.09569	GSC2	NM_005315	Body
cg15925365	0.682584	GSTA4	NM_001512	Body
cg19701087	1.45921	GSTA4	NM_001512	Body
cg03747002	0.984402	GUCY2D	NM_000180	Body
cg04157161	0.929775	GUCY2D	NM_000180	Body
cg12504247	1.40657	GUCY2D	NM_000180	Body
cg18337735	3.87538	GUCY2D	NM_000180	Body
cg24204282	1.00473	GYLTL1B	NM_152312	Body
cg10046093	0.679151	HACE1	NM_020771	Body
cg22313025	1.12983	HACE1	NM_020771	Body
cg09434193	1.47383	HBA1	NM_000558	Body
cg10647513	0.929984	HBA1	NM_000558	Body
cg05956679	0.999306	HBA2	NM_000517	Body
cg16263182	0.748628	HBA2	NM_000517	Body
cg03309232	0.67309	HBM	NM_001003938	Body
cg21664030	0.695709	HBM	NM_001003938	Body
cg27474957	0.782204	HCCA2	NM_053005	Body
cg15790214	0.900638	HCG11	NR_026790	Body
cg20250722	1.67494	HCG11	NR_026790	Body
cg22040809	1.38288	HCG11	NR_026790	Body
cg05907976	1.04918	HCG4	NR_002139	Body
cg08560874	0.785131	HCG4	NR_002139	Body
cg17512365	0.904362	HCG4	NR_002139	Body
cg11463280	1.57687	HCG9	NR_028032	Body
cg26502127	0.670055	HCG9	NR_028032	Body
cg07822928	0.68367	HCN2	NM_001194	Body
cg19965511	1.2918	HCRT	NM_001524	Body
cg02215171	1.26419	HERC5	NM_016323	Body
cg04691277	0.643656	HES2	NM_019089	Body
cg00558718	0.741589	HGD	NM_000187	Body
cg26339943	0.728969	HHIP	NM_022475	Body
cg00453374	0.650904	HIBADH	NM_152740	Body
cg10397527	0.707663	HLA-DOA	NM_002119	Body
cg00570906	0.855381	HLA-DPB1	NM_002121	Body
cg01132696	3.73865	HLA-DPB1	NM_002121	Body
cg02197634	0.798298	HLA-DPB1	NM_002121	Body
cg19990651	3.79665	HLA-DPB1	NM_002121	Body
cg20223237	1.08277	HLA-DPB1	NM_002121	Body
cg25491704	0.720035	HLA-DPB1	NM_002121	Body
cg03403720	2.07507	HLA-DQB1	NM_002123	Body
cg03796735	1.02487	HLA-DQB1	NM_002123	Body
cg04317588	1.5631	HLA-DQB1	NM_002123	Body
cg06255955	1.98581	HLA-DQB1	NM_002123	Body
cg10846853	2.26081	HLA-DQB1	NM_002123	Body
cg13047157	0.859295	HLA-DQB1	NM_002123	Body
cg13423887	2.39388	HLA-DQB1	NM_002123	Body
cg21588215	2.56663	HLA-DQB1	NM_002123	Body
cg22233843	0.841861	HLA-DQB1	NM_002123	Body
cg22984282	0.693759	HLA-DQB1	NM_002123	Body
cg23967822	2.06977	HLA-DQB1	NM_002123	Body
cg27196273	1.54095	HLA-DQB1	NM_002123	Body
cg09139047	1.42818	HLA-DRB1	NM_002124	Body
cg21529533	0.639098	HLA-G	NM_002127	Body
cg22257941	0.71995	HLA-G	NM_002127	Body
cg25590181	0.731109	HLA-H	NR_001434	Body
cg09109614	0.881687	HMG20B	NM_006339	Body
cg26264697	1.03635	HMG20B	NM_006339	Body
cg20584841	0.883717	HMHA1	NM_012292	Body
cg23099913	0.964912	HOXB1	NM_002144	Body
cg16557178	0.604306	HOXB13	NM_006361	Body
cg23922739	0.767326	HOXC13	NM_017410	Body
cg13896192	0.753513	HPCAL4	NM_016257	Body
cg18438793	1.7579	HPCAL4	NM_016257	Body
cg22851420	1.78804	HPCAL4	NM_016257	Body
cg27022535	0.956964	HRH3	NM_007232	Body
cg02300147	4.16878	HRNBP3	NM_001082575	Body
cg15944684	4.70019	HRNBP3	NM_001082575	Body
cg18240703	1.77777	HRNBP3	NM_001082575	Body
cg18947175	1.98728	HRNBP3	NM_001082575	Body
cg27300494	3.40155	HRNBP3	NM_001082575	Body
cg00792123	1.02748	HS1BP3	NM_022460	Body
cg02135580	0.947738	HS1BP3	NM_022460	Body
cg21982941	0.898282	HS3ST3B1	NM_006041	Body
cg03282439	0.968276	HS3ST6	NM_001009606	Body
cg16684691	0.719172	HS6ST3	NM_153456	Body
cg01443318	0.605295	HSD11B2	NM_000196	Body
cg11027879	0.654185	HSD17B4	NM_000414	Body
cg27018424	0.72466	HSD17B8	NM_014234	Body
cg24808891	0.638198	HSPA12A	NM_025015	Body
cg02796390	1.0697	HSPA12B	NM_052970	Body
cg07963563	1.22309	HSPA12B	NM_052970	Body
cg00286125	2.71623	HSPB6	NM_144617	Body
cg01915791	4.33197	HSPB6	NM_144617	Body
cg02372889	5.67061	HSPB6	NM_144617	Body
cg05368740	1.72905	HSPB6	NM_144617	Body
cg23867647	2.40339	HSPB6	NM_144617	Body
cg13357518	0.652607	HSPG2	NM_005529	Body
cg03176729	0.950357	HTRA1	NM_002775	Body
cg00672936	0.867762	HTRA4	NM_153692	Body
cg17988021	0.965843	HTT	NM_002111	Body
cg14644898	2.02142	IAH1	NM_001039613	Body
cg00193490	0.724826	ICAM5	NM_003259	Body
cg10604476	1.13506	ICAM5	NM_003259	Body
cg16911349	1.064	ICAM5	NM_003259	Body
cg22910295	0.697607	ICAM5	NM_003259	Body
cg08410179	1.05729	IDH2	NM_002168	Body
cg01367310	0.785068	IDUA	NM_000203	Body
cg01572696	0.935728	IDUA	NM_000203	Body
cg01962146	0.731055	IDUA	NM_000203	Body
cg04508482	0.788511	IDUA	NM_000203	Body
cg05327835	2.04993	IDUA	NM_000203	Body
cg08160350	1.37237	IDUA	NM_000203	Body
cg15750461	0.669149	IDUA	NM_000203	Body
cg15675456	0.677367	IFFO2	NM_001136265	Body
cg11431981	0.651129	IFI30	NM_006332	Body
cg08101192	0.740772	IGDCC3	NM_004884	Body
cg17148395	2.59604	IGDCC3	NM_004884	Body
cg06899985	2.87514	IGDCC4	NM_020962	Body
cg14164908	1.26879	IGDCC4	NM_020962	Body
cg17036427	2.15302	IGDCC4	NM_020962	Body
cg18650670	2.58598	IGDCC4	NM_020962	Body
cg18973515	0.622316	IGDCC4	NM_020962	Body
cg20796298	0.662196	IGDCC4	NM_020962	Body
cg20985399	1.47486	IGDCC4	NM_020962	Body
cg27057650	2.28875	IGDCC4	NM_020962	Body
cg27570249	1.43891	IGDCC4	NM_020962	Body
cg06667574	1.74658	IGLON5	NM_001101372	Body
cg07382943	2.63798	IGLON5	NM_001101372	Body
cg08874512	0.725455	IGLON5	NM_001101372	Body
cg15985184	1.40972	IGLON5	NM_001101372	Body
cg19725343	1.81551	IGLON5	NM_001101372	Body
cg02743650	1.25448	IGSF22	NM_173588	Body
cg12670477	1.3971	IGSF22	NM_173588	Body
cg24480695	2.45172	IGSF22	NM_173588	Body
cg03820828	1.44977	IHH	NM_002181	Body
cg05715532	0.775259	IHH	NM_002181	Body
cg14280424	1.4791	IL10RB	NM_000628	Body
cg00812799	0.770903	IL17D	NM_138284	Body
cg20271511	0.849658	IL17RA	NM_014339	Body
cg00674896	1.91893	IL1RL2	NM_003854	Body
cg01376829	3.53923	IL1RL2	NM_003854	Body
cg27384769	1.05923	IL27RA	NM_004843	Body
cg01819306	0.900461	IL7	NM_000880	Body
cg00955307	0.899196	ILDR2	NM_199351	Body
cg04093225	0.961735	ILDR2	NM_199351	Body
cg04724540	0.75668	ILDR2	NM_199351	Body
cg06088759	0.68571	ILDR2	NM_199351	Body
cg27391838	0.645833	IMMP2L	NM_032549	Body
cg03077533	1.85028	INHBB	NM_002193	Body
cg08065733	1.32548	INHBB	NM_002193	Body
cg09174690	1.81107	INHBB	NM_002193	Body
cg14551952	0.636208	INHBB	NM_002193	Body
cg05477444	0.985287	INPP5A	NM_005539	Body
cg12126656	0.774624	INPP5A	NM_005539	Body
cg14305701	1.14257	INPP5A	NM_005539	Body
cg01659586	0.788725	IQSEC1	NM_001134382	Body
cg21924571	1.02648	IQSEC1	NM_001134382	Body
cg01793179	0.657518	IRAK2	NM_001570	Body
cg09386682	0.774013	IRAK2	NM_001570	Body
cg22387286	0.652451	IRF2	NM_002199	Body
cg00409356	1.90771	IRX4	NM_016358	Body
cg02238012	1.66529	IRX4	NM_016358	Body
cg03398865	1.75498	IRX4	NM_016358	Body
cg04095339	0.622849	IRX4	NM_016358	Body
cg17774559	3.58421	IRX4	NM_016358	Body
cg16642791	0.923012	IRX5	NM_005853	Body
cg02787087	0.737197	IRX6	NM_024335	Body
cg03578689	1.28462	ITGA2B	NM_000419	Body
cg09701392	1.19647	ITGA2B	NM_000419	Body
cg13668490	0.80686	ITGA2B	NM_000419	Body
cg16191750	1.13957	ITGA2B	NM_000419	Body
cg05609218	0.899514	ITGA8	NM_003638	Body
cg05654008	0.617833	ITGA9	NM_002207	Body
cg08198176	0.634879	ITGA9	NM_002207	Body
cg13071386	0.684991	ITGA9	NM_002207	Body
cg17646499	0.771078	ITGB5	NM_002213	Body
cg04972065	0.719681	ITGB7	NM_000889	Body
cg11510999	0.70772	ITGB7	NM_000889	Body
cg23029655	1.29869	ITGB7	NM_000889	Body
cg09276445	0.82343	ITGBL1	NM_004791	Body
cg02247068	1.16565	ITPKA	NM_002220	Body
cg03177551	0.794072	ITPKA	NM_002220	Body
cg04625615	1.46117	ITPKA	NM_002220	Body
cg08680048	0.986568	ITPKA	NM_002220	Body
cg09299055	0.871999	ITPKA	NM_002220	Body
cg12386646	0.995487	ITPKA	NM_002220	Body
cg26589785	1.12354	ITPKA	NM_002220	Body
cg05306109	1.21186	ITPKB	NM_002221	Body
cg23717186	1.25829	ITPKB	NM_002221	Body
cg23030863	1.10423	JAM3	NM_032801	Body
cg07010228	0.943901	JSRP1	NM_144616	Body
cg13735819	0.751956	JSRP1	NM_144616	Body
cg18128164	0.859672	JSRP1	NM_144616	Body
cg22774088	1.40901	JSRP1	NM_144616	Body
cg02263144	1.2609	KANK3	NM_198471	Body
cg03882914	1.42702	KANK3	NM_198471	Body
cg17490089	0.612363	KANK3	NM_198471	Body
cg22857356	0.736414	KANK3	NM_198471	Body
cg02448743	0.60442	KAZALD1	NM_030929	Body
cg02891579	0.969874	KAZALD1	NM_030929	Body
cg03222868	0.809236	KCNH3	NM_012284	Body
cg04036777	1.37819	KCNH3	NM_012284	Body
cg09239106	1.15098	KCNH3	NM_012284	Body
cg10695105	2.56184	KCNH3	NM_012284	Body
cg14200725	0.822266	KCNH3	NM_012284	Body
cg22566355	1.31868	KCNH3	NM_012284	Body
cg25738529	1.7355	KCNH3	NM_012284	Body
cg27382405	3.61396	KCNH3	NM_012284	Body
cg01231108	2.39486	KCNJ3	NM_002239	Body
cg03601797	0.924423	KCNJ3	NM_002239	Body
cg04027548	1.66681	KCNJ8	NM_004982	Body
cg16739441	1.05147	KCNJ8	NM_004982	Body
cg15580417	1.98409	KCNJ9	NM_004983	Body
cg20489026	2.49298	KCNJ9	NM_004983	Body
cg14556391	1.07729	KCNK12	NM_022055	Body
cg13433363	0.762657	KCNK15	NM_022358	Body
cg20955989	0.775089	KCNK3	NM_002246	Body
cg04939630	2.41504	KCNK4	NM_033310	Body
cg13881637	1.52368	KCNK4	NM_033310	Body
cg14437534	2.34589	KCNK4	NM_033310	Body
cg19846387	1.42836	KCNK4	NM_033310	Body
cg08980578	1.20703	KCNK6	NM_004823	Body
cg13521973	1.44859	KCNK6	NM_004823	Body
cg03731131	1.2107	KCNN4	NM_002250	Body
cg07756483	0.907294	KCNN4	NM_002250	Body
cg26504422	0.939036	KCNN4	NM_002250	Body
cg13071812	0.655287	KCNQ1	NM_000218	Body
cg08147985	0.884808	KCNQ3	NM_004519	Body
cg02471153	0.677268	KCNS2	NM_020697	Body
cg14486338	1.26003	KCNS2	NM_020697	Body
cg00445475	1.06321	KCNT1	NM_020822	Body
cg20587236	0.674607	KCTD10	NM_031954	Body
cg24727480	1.52729	KCTD10	NM_031954	Body
cg09482780	1.1224	KDM6B	NM_001080424	Body
cg10208587	0.801519	KDM6B	NM_001080424	Body
cg25588826	0.785452	KDM6B	NM_001080424	Body
cg13746854	1.2861	KIAA1161	NM_020702	Body
cg22048405	0.896295	KIAA1522	NM_020888	Body
cg01838004	0.738778	KIAA1529	NM_020893	Body
cg13727089	1.27884	KIAA1529	NM_020893	Body
cg14015656	1.39055	KIAA1529	NM_020893	Body
cg06692785	0.807347	KIAA1614	NM_020950	Body
cg16626480	2.06831	KIAA1671	NM_001145206	Body
cg24173629	1.34054	KIAA1671	NM_001145206	Body
cg05062087	1.02328	KIAA1688	NM_025251	Body
cg00627029	1.11692	KIF19	NM_153209	Body
cg18259003	0.665257	KIF19	NM_153209	Body
cg18312118	0.6319	KIF1B	NM_015074	Body
cg21888214	0.860728	KIF21B	NM_017596	Body
cg05034124	1.0192	KIF26B	NM_018012	Body
cg07953201	3.91689	KIF26B	NM_018012	Body
cg10776230	2.34241	KIF26B	NM_018012	Body
cg11066496	1.82274	KIF26B	NM_018012	Body
cg15561613	2.77144	KIF26B	NM_018012	Body
cg26665891	0.980894	KISS1	NM_002256	Body
cg08048987	0.703468	KISS1R	NM_032551	Body
cg10900533	0.773764	KISS1R	NM_032551	Body
cg12523932	3.25733	KLB	NM_175737	Body
cg13732582	2.66509	KLB	NM_175737	Body
cg25940248	0.721363	KLB	NM_175737	Body
cg04998634	0.629447	KLF16	NM_031918	Body
cg02696169	1.1722	KLHL29	NM_052920	Body
cg15123692	3.76948	KLHL29	NM_052920	Body
cg21084943	1.29376	KLHL29	NM_052920	Body
cg00388897	1.9059	KLHL35	NM_001039548	Body
cg02313829	0.602368	KLHL35	NM_001039548	Body
cg02993825	1.48608	KLHL35	NM_001039548	Body
cg02003184	0.688692	KLK1	NM_002257	Body
cg04564980	1.14878	KNDC1	NM_152643	Body
cg09487449	2.03914	KPTN	NM_007059	Body
cg01715266	3.12913	KRT27	NM_181537	Body
cg02399249	3.95467	KRT27	NM_181537	Body
cg01492330	0.822238	KRT3	NM_057088	Body
cg08691567	0.806375	KRT3	NM_057088	Body
cg13885357	0.611811	KRT3	NM_057088	Body
cg15608277	0.723437	KRT3	NM_057088	Body
cg04874239	0.637196	KRT73	NM_175068	Body
cg22642517	0.71535	KRT86	NM_002284	Body
cg03035746	1.13146	LBX2	NM_001009812	Body
cg03742286	0.651346	LBX2	NM_001009812	Body
cg16208657	0.742232	LBXCOR1	NM_001031807	Body
cg22241820	0.731253	LBXCOR1	NM_001031807	Body
cg21157065	0.795648	LCN2	NM_005564	Body
cg08531644	1.02456	LDLRAP1	NM_015627	Body
cg09678367	0.862935	LDLRAP1	NM_015627	Body
cg05376267	2.13653	LEFTY1	NM_020997	Body
cg25420507	1.06431	LGALS7	NM_002307	Body
cg22649124	0.921263	LGALS7B	NM_001042507	Body
cg23091656	0.781586	LGALS7B	NM_001042507	Body
cg24382070	0.997677	LGI3	NM_139278	Body
cg17737641	0.723379	LGR5	NM_003667	Body
cg18527133	0.7438	LGR5	NM_003667	Body
cg21558545	1.01899	LGR5	NM_003667	Body
cg10662787	1.05338	LGTN	NM_006893	Body
cg15796978	0.857402	LHCGR	NM_000233	Body
cg25146976	1.8253	LHFPL4	NM_198560	Body
cg14071579	1.92038	LHX2	NM_004789	Body
cg14425564	1.68454	LHX2	NM_004789	Body
cg14336011	1.10965	LHX3	NM_178138	Body
cg20300246	0.989817	LHX3	NM_178138	Body
cg06826341	1.08015	LHX4	NM_033343	Body
cg11958080	1.11654	LHX4	NM_033343	Body
cg23031493	0.710611	LHX5	NM_022363	Body
cg01176363	2.50547	LIME1	NM_017806	Body
cg05643964	1.99458	LIME1	NM_017806	Body
cg18725573	1.47236	LIME1	NM_017806	Body
cg21849932	4.09975	LIME1	NM_017806	Body
cg00334821	0.781376	LIMK1	NM_002314	Body
cg23008973	0.711599	LINGO1	NM_032808	Body
cg22112051	0.660369	LINGO3	NM_001101391	Body
cg24276035	0.874164	LIPE	NM_005357	Body
cg25741368	0.983228	LIPE	NM_005357	Body
cg09317884	0.720532	LMX1A	NM_177398	Body
cg14409032	0.811057	LMX1B	NM_002316	Body
cg10726226	0.951698	LOC100128239	NR_027276	Body
cg20771240	0.670604	LOC100128239	NR_027276	Body
cg23261413	0.641437	LOC100130987	NR_024469	Body
cg25518132	0.792563	LOC100132215	NR_027069	Body
cg18120259	0.775045	LOC100132354	NR_024478	Body
cg19666287	0.692662	LOC100190939	NR_024458	Body
cg03415695	1.28126	LOC100271722	NR_027036	Body
cg09285095	0.623981	LOC100271722	NR_027036	Body
cg19091257	0.761788	LOC144571	NR_026971	Body
cg03382370	1.0394	LOC146336	NR_027242	Body
cg04444086	0.702023	LOC146336	NR_027242	Body
cg04913730	0.717727	LOC146336	NR_027242	Body
cg21235746	0.72044	LOC149837	NR_015406	Body
cg04600027	0.807777	LOC254559	NR_015411	Body
cg09803904	1.12321	LOC254559	NR_015411	Body
cg12364131	1.17463	LOC254559	NR_015411	Body
cg20467658	0.921367	LOC254559	NR_015411	Body
cg22093306	0.942503	LOC254559	NR_015411	Body
cg25932290	1.10664	LOC254559	NR_015411	Body
cg27355653	0.816447	LOC254559	NR_015411	Body
cg18587504	0.644102	LOC283663	NR_024433	Body
cg23776186	0.830961	LOC283663	NR_024433	Body
cg01550307	0.775264	LOC284100	NR_024178	Body
cg20252997	0.657203	LOC284661	NR_027088	Body
cg14672154	0.670089	LOC285205	NR_015394	Body
cg18419164	1.3968	LOC285205	NR_015394	Body
cg02861441	0.929561	LOC285375	NR_027103	Body
cg05215004	1.08255	LOC285780	NR_026970	Body
cg13470504	0.62147	LOC285780	NR_026970	Body
cg25649038	1.57401	LOC285780	NR_026970	Body
cg02083836	1.08129	LOC339524	NR_026989	Body
cg09121047	1.42785	LOC339524	NR_026989	Body
cg17711365	1.50644	LOC339524	NR_026989	Body
cg04769618	0.909224	LOC387647	NR_003930	Body
cg16036409	0.949957	LOC387647	NR_003930	Body
cg09122197	0.70462	LOC388692	NR_027002	Body
cg18193268	0.892601	LOC388692	NR_027002	Body
cg06680397	1.50188	LOC389332	NR_024418	Body
cg05899103	0.813751	LOC390595	NM_001163692	Body
cg11540553	0.639088	LOC390595	NM_001163692	Body
cg16915863	1.93347	LOC400043	NR_026656	Body
cg25701444	1.15443	LOC400043	NR_026656	Body
cg08188993	0.952559	LOC401463	NR_015374	Body
cg23554956	1.20941	LOC401463	NR_015374	Body
cg02365945	1.93726	LOC407835	NR_002144	Body
cg09471587	1.59487	LOC407835	NR_002144	Body
cg13674575	0.722075	LOC440461	NR_027283	Body
cg00788028	1.68616	LOC440839	NR_029399	Body
cg10242089	0.949571	LOC441046	NR_003675	Body
cg00504896	0.675715	LOC642846	NR_024374	Body
cg16652462	2.81461	LOC644172	NR_026901	Body
cg24759337	0.699292	LOC645323	NR_015436	Body
cg03649288	0.804485	LOC646405	NR_026730	Body
cg15145341	0.820873	LOC646405	NR_026730	Body
cg05858889	0.90034	LOC646999	NR_024390	Body
cg06890747	0.939913	LOC646999	NR_024390	Body
cg21101743	1.10462	LOC646999	NR_024390	Body
cg23854008	0.714589	LOC650368	NR_024248	Body
cg06787302	0.610248	LOC651250	NR_027418	Body
cg10839684	1.10547	LOC651250	NR_027418	Body
cg26379671	2.03747	LOC651250	NR_027418	Body
cg13937272	0.739812	LOC728875	NR_024584	Body
cg04909938	3.42585	LOC93622	NR_015433	Body
cg08069249	1.38876	LOC93622	NR_015433	Body
cg10974980	0.747434	LOXL1	NM_005576	Body
cg04500896	0.686501	LOXL3	NM_032603	Body
cg00419568	0.886283	LPIN1	NM_145693	Body
cg15614119	1.01175	LPIN1	NM_145693	Body
cg25654774	1.0967	LPIN1	NM_145693	Body
cg23083774	0.614083	LPPR3	NM_024888	Body
cg03777205	0.63929	LRCH4	NM_002319	Body
cg10233454	1.22785	LRP1	NM_002332	Body
cg00121634	1.35089	LRRC34	NM_153353	Body
cg17737146	1.32458	LRRC34	NM_153353	Body
cg05893300	0.777285	LRRC41	NM_006369	Body
cg00927594	0.702959	LRRK1	NM_024652	Body
cg04910591	1.18382	LTF	NM_002343	Body
cg16975587	3.22329	LTF	NM_002343	Body
cg25930780	3.99134	LTF	NM_002343	Body
cg09868780	2.69827	LVRN	NM_173800	Body
cg11003530	0.989748	LVRN	NM_173800	Body
cg11021940	1.68255	LVRN	NM_173800	Body
cg20403557	2.27422	LVRN	NM_173800	Body
cg06573604	0.755082	LY75	NM_002349	Body
cg24478096	2.92829	LY75	NM_002349	Body
cg07906688	0.647215	LYPLAL1	NM_138794	Body
cg17431079	0.802426	MACF1	NM_012090	Body
cg06767142	1.01621	MACROD1	NM_014067	Body
cg09908110	0.71235	MACROD1	NM_014067	Body
cg04976780	1.54585	MAGI2	NM_012301	Body
cg21703222	0.837955	MAGI2	NM_012301	Body
cg24919768	1.97984	MALL	NM_005434	Body
cg01347682	0.985646	MAML3	NM_018717	Body
cg10136560	1.49515	MAML3	NM_018717	Body
cg12426146	1.43712	MAML3	NM_018717	Body
cg17540159	1.76023	MAML3	NM_018717	Body
cg19620134	0.644205	MAN1A1	NM_005907	Body
cg05545272	0.656029	MAOB	NM_000898	Body
cg07315010	1.07003	MAP1LC3C	NM_001004343	Body
cg18882407	1.72907	MAP1LC3C	NM_001004343	Body
cg24074785	0.684292	MAP1LC3C	NM_001004343	Body
cg03128499	1.59947	MAP2K6	NM_002758	Body
cg01730970	0.653116	MAP3K6	NM_004672	Body
cg04789365	0.866059	MAP3K6	NM_004672	Body
cg13313598	1.20794	MAP7	NM_003980	Body
cg01501018	0.726616	MAP7D1	NM_018067	Body
cg05364072	1.10749	MAP7D1	NM_018067	Body
cg08458912	0.968146	MAP7D1	NM_018067	Body
cg09890687	1.65991	MAP7D1	NM_018067	Body
cg13962153	1.2029	MAP7D1	NM_018067	Body
cg14285365	1.74893	MAP7D1	NM_018067	Body
cg19002149	1.13077	MAP7D1	NM_018067	Body
cg06100227	1.65733	MAPK13	NM_002754	Body
cg17087669	0.749908	MAPK13	NM_002754	Body
cg25458520	1.34245	MAPK13	NM_002754	Body
cg23562538	0.798417	MAPK15	NM_139021	Body
cg24013620	0.904063	MAPK15	NM_139021	Body
cg13809236	0.736067	MAPK8IP1	NM_005456	Body
cg00083937	1.38823	MAPK8IP2	NM_012324	Body
cg09764221	1.24727	MAPK8IP2	NM_012324	Body
cg18335931	0.679983	MAST3	NM_015016	Body
cg24195878	0.944108	MAST3	NM_015016	Body
cg02853686	4.11336	MBTPS2	NM_015884	Body
cg21195120	5.8413	MBTPS2	NM_015884	Body
cg20030820	0.607046	MDFI	NM_005586	Body
cg00807871	0.911227	MDGA1	NM_153487	Body
cg04466022	1.27161	MDGA1	NM_153487	Body
cg26720545	0.8532	MDGA1	NM_153487	Body
cg01223793	0.607965	MDN1	NM_014611	Body
cg14300812	0.632605	MED27	NM_004269	Body
cg14504586	1.15026	MED27	NM_004269	Body
cg02233459	0.611084	MEGF6	NM_001409	Body
cg00330170	0.604594	MEGF8	NM_001410	Body
cg22695151	0.679045	MEGF9	NM_001080497	Body
cg19438887	0.763467	MESP1	NM_018670	Body
cg00236576	0.834215	METRNL	NM_001004431	Body
cg13465631	0.72777	METTL5	NM_014168	Body
cg09606564	0.690617	MFAP4	NM_002404	Body
cg09681814	1.63629	MFI2	NM_005929	Body
cg12449528	0.664265	MFSD2B	NM_001080473	Body
cg25044817	1.49732	MFSD2B	NM_001080473	Body
cg06740296	0.810264	MFSD4	NM_181644	Body
cg02341119	0.909368	MGAT5B	NM_144677	Body
cg15325704	0.846461	MGC16275	NR_026914	Body
cg27225658	0.692339	MGC16275	NR_026914	Body
cg11842367	1.05769	MGC27382	NR_027310	Body
cg03256310	1.48633	MICA	NM_000247	Body
cg27322701	2.27425	MICA	NM_000247	Body
cg04394691	1.54547	MICB	NM_005931	Body
cg04825215	3.82067	MICB	NM_005931	Body
cg04842136	1.08798	MICB	NM_005931	Body
cg11802924	0.695619	MICB	NM_005931	Body
cg11964823	3.87406	MICB	NM_005931	Body
cg12001709	1.82827	MICB	NM_005931	Body
cg12094174	1.036	MICB	NM_005931	Body
cg16722216	0.691598	MICB	NM_005931	Body
cg23003117	1.50438	MICB	NM_005931	Body
cg03872783	0.706006	MIR155HG	NR_001458	Body
cg01397141	1.12271	MIR184	NR_029705	Body
cg22533683	1.59426	MIR193A	NR_029710	Body
cg06022664	0.826928	MIR548H4	NR_031680	Body
cg08202399	0.734399	MKL2	NM_014048	Body
cg19036773	0.75382	MLL3	NM_170606	Body
cg00378423	1.11421	MLLT6	NM_005937	Body
cg18984002	2.27658	MLLT6	NM_005937	Body
cg25288807	1.26129	MLLT6	NM_005937	Body
cg04565630	0.761183	MMP25	NM_022468	Body
cg07451886	0.652308	MMP25	NM_022468	Body
cg12685560	0.713196	MNT	NM_020310	Body
cg26018382	0.685628	MOSC1	NM_022746	Body
cg07865091	1.48743	MPL	NM_005373	Body
cg18856478	1.83907	MPL	NM_005373	Body
cg08058156	0.696995	MPO	NM_000250	Body
cg24499524	0.60154	MPO	NM_000250	Body
cg05651778	0.915239	MRC2	NM_006039	Body
cg00101154	1.74059	MRPL28	NM_006428	Body
cg12437481	0.761087	MRPL28	NM_006428	Body
cg26913058	1.09913	MRPL28	NM_006428	Body
cg00470934	1.96058	MRPL48	NM_016055	Body
cg07319217	0.843863	MRPS27	NM_015084	Body
cg26008908	0.868311	MSI1	NM_002442	Body
cg01603396	0.84149	MSX2	NM_002449	Body
cg11951818	0.877852	MSX2	NM_002449	Body
cg03923438	0.701404	MT1A	NM_005946	Body
cg06343774	0.806182	MT1A	NM_005946	Body
cg03585823	0.757527	MT1F	NM_005949	Body
cg05554151	1.03498	MT1G	NM_005950	Body
cg08302771	0.633601	MT1IP	NR_003669	Body
cg08917795	0.628236	MT1X	NM_005952	Body
cg19251280	0.979247	MTDH	NM_178812	Body
cg00945443	1.27392	MTHFD1L	NM_015440	Body
cg03080147	0.75665	MTMR7	NM_004686	Body
cg09421307	1.01421	MTMR7	NM_004686	Body
cg09987889	1.31847	MUC12	NM_001164462	Body
cg00919715	0.623689	MXD4	NM_006454	Body
cg01086075	1.35962	MYBL2	NM_002466	Body
cg03168497	0.959958	MYCBPAP	NM_032133	Body
cg16467929	0.631848	MYH15	NM_014981	Body
cg15201545	1.0848	MYL5	NM_002477	Body
cg17035899	0.785589	MYL5	NM_002477	Body
cg11554610	0.637931	MYLK2	NM_033118	Body
cg20434856	1.08953	MYO10	NM_012334	Body
cg24556395	0.785371	MYO10	NM_012334	Body
cg08781140	2.33039	MYO15B	NR_003587	Body
cg16097357	1.99027	MYO15B	NR_003587	Body
cg04180046	2.24834	MYO1G	NM_033054	Body
cg12803068	1.11803	MYO1G	NM_033054	Body
cg22132788	2.33455	MYO1G	NM_033054	Body
cg16103990	0.729557	MYO3A	NM_017433	Body
cg02728629	0.825399	MYOD1	NM_002478	Body
cg00319223	0.805645	MYOM2	NM_003970	Body
cg15613761	0.611136	MYPOP	NM_001012643	Body
cg05180887	0.645317	MYT1L	NM_015025	Body
cg05313794	0.627328	MYT1L	NM_015025	Body
cg06201514	0.726095	MYT1L	NM_015025	Body
cg10075506	0.886445	MYT1L	NM_015025	Body
cg15000841	0.766165	NAALADL1	NM_005468	Body
cg19885625	0.875458	NAALADL1	NM_005468	Body
cg19917412	0.736451	NAALADL1	NM_005468	Body
cg18500300	1.11047	NACAD	NM_001146334	Body
cg07170932	1.30495	NALCN	NM_052867	Body
cg12062639	0.791201	NAPB	NM_022080	Body
cg16316162	0.772733	NAPRT1	NM_145201	Body
cg03541381	0.988245	NARFL	NM_022493	Body
cg01854076	0.750545	NAT8L	NM_178557	Body
cg08211091	1.45046	NAT8L	NM_178557	Body
cg10432947	2.19086	NAT8L	NM_178557	Body
cg12595016	2.65174	NAT8L	NM_178557	Body
cg20978694	1.02301	NAT8L	NM_178557	Body
cg23855319	2.33108	NAT8L	NM_178557	Body
cg19095920	0.711131	NBLA00301	NR_003679	Body
cg24950233	0.704591	NBLA00301	NR_003679	Body
cg21072795	0.686351	NCKAP1L	NM_005337	Body
cg09016760	0.727713	NCLN	NM_020170	Body
cg13875003	0.657989	NCRNA00092	NR_024129	Body
cg15607664	0.968004	NDUFA4L2	NM_020142	Body
cg11373049	0.665477	NDUFC1	NM_002494	Body
cg12351310	0.606244	NDUFS4	NM_002495	Body
cg02370667	2.18823	NECAB2	NM_019065	Body
cg21405799	1.87951	NECAB2	NM_019065	Body
cg22167353	2.16645	NECAB2	NM_019065	Body
cg27642027	1.65536	NECAB2	NM_019065	Body
cg00327072	1.48613	NEURL1B	NM_001142651	Body
cg02495569	0.671911	NEURL1B	NM_001142651	Body
cg06933824	1.36562	NEURL1B	NM_001142651	Body
cg07485775	1.50137	NEURL1B	NM_001142651	Body
cg12959820	0.974799	NEURL1B	NM_001142651	Body
cg17568996	0.777717	NFAM1	NM_145912	Body
cg11859584	0.942102	NFIC	NM_205843	Body
cg06197482	1.06387	NFIX	NM_002501	Body
cg15783027	0.643178	NFKBIL2	NM_013432	Body
cg24605338	0.700921	NHS	NM_198270	Body
cg13280041	0.768994	NHSL1	NM_020464	Body
cg24324628	0.720841	NHSL1	NM_020464	Body
cg10072995	1.24933	NINJ1	NM_004148	Body
cg04840652	0.92617	NINJ2	NM_016533	Body
cg14911689	1.26494	NINJ2	NM_016533	Body
cg26421593	1.0012	NINJ2	NM_016533	Body
cg26654770	1.43207	NINJ2	NM_016533	Body
cg16998223	1.92443	NKAIN3	NM_173688	Body
cg21047695	1.04036	NKAIN3	NM_173688	Body
cg24340081	1.19434	NKAIN3	NM_173688	Body
cg05133591	0.739077	NKAIN4	NM_152864	Body
cg22880666	0.704385	NKAP	NM_024528	Body
cg00083833	1.2719	NKD1	NM_033119	Body
cg17522207	0.600915	NKPD1	NM_198478	Body
cg21574675	0.699262	NKPD1	NM_198478	Body
cg08734600	4.05435	NKX1-2	NM_001146340	Body
cg08932440	2.64507	NKX1-2	NM_001146340	Body
cg22474464	0.844129	NKX2-2	NM_002509	Body
cg01543179	1.73192	NKX3-1	NM_006167	Body
cg21481775	1.02069	NKX3-1	NM_006167	Body
cg04436469	0.764708	NKX6-2	NM_177400	Body
cg00088007	0.91469	NKX6-3	NM_152568	Body
cg02471658	1.11229	NLRP6	NM_138329	Body
cg02925222	0.875928	NLRP6	NM_138329	Body
cg08961832	0.763123	NLRP6	NM_138329	Body
cg11717054	0.8561	NLRP6	NM_138329	Body
cg03873322	1.2471	NMBR	NM_002511	Body
cg02204630	0.991916	NMUR1	NM_006056	Body
cg10042319	1.48251	NMUR1	NM_006056	Body
cg22797164	0.881598	NODAL	NM_018055	Body
cg02584678	0.850891	NOTCH3	NM_000435	Body
cg14998651	0.73488	NOTO	NM_001134462	Body
cg12132563	1.57955	NOTUM	NM_178493	Body
cg09191173	0.600822	NPAT	NM_002519	Body
cg10073706	0.832875	NPEPL1	NM_024663	Body
cg06173758	1.22369	NPHP4	NM_015102	Body
cg06616755	0.963467	NPHP4	NM_015102	Body
cg11798758	1.65961	NPHP4	NM_015102	Body
cg16258229	1.60452	NPHP4	NM_015102	Body
cg08186924	0.68513	NPHS2	NM_014625	Body
cg04098891	0.707374	NPR3	NM_000908	Body
cg19955500	0.607987	NPR3	NM_000908	Body
cg09397900	0.961781	NPW	NM_001099456	Body
cg01786973	0.756358	NR5A1	NM_004959	Body
cg13912311	1.56888	NR5A1	NM_004959	Body
cg14219918	1.18503	NR5A1	NM_004959	Body
cg12166610	1.45302	NRG1	NM_013962	Body
cg07606234	0.62887	NRL	NM_006177	Body
cg10052561	1.54728	NT5C1A	NM_032526	Body
cg21280510	0.815366	NT5C1A	NM_032526	Body
cg27297263	0.810488	NT5E	NM_002526	Body
cg01118031	1.01723	NTAN1	NM_173474	Body
cg10570754	1.4449	NTF3	NM_001102654	Body
cg01057268	0.691175	NTM	NM_001048209	Body
cg02346492	0.845961	NTN1	NM_004822	Body
cg10116893	1.43241	NTN1	NM_004822	Body
cg16263848	0.602467	NTN1	NM_004822	Body
cg19192101	0.743549	NTN1	NM_004822	Body
cg19788727	0.63961	NTN1	NM_004822	Body
cg09477758	0.772522	NTNG2	NM_032536	Body
cg13971603	0.636832	NTNG2	NM_032536	Body
cg06412435	0.894513	NUAK1	NM_014840	Body
cg12303813	0.665972	NUAK2	NM_030952	Body
cg08433673	0.619214	NUDT18	NM_024815	Body
cg08450982	0.754674	NUMBL	NM_004756	Body
cg13417862	0.705348	NXN	NM_022463	Body
cg03190876	0.885599	NXNL1	NM_138454	Body
cg07936109	0.609515	NXNL1	NM_138454	Body
cg16111980	1.19109	NXNL1	NM_138454	Body
cg03407140	0.650117	NXPH1	NM_152745	Body
cg03836586	0.810684	NXPH1	NM_152745	Body
cg06981279	1.02977	NXPH1	NM_152745	Body
cg09225457	0.888446	NXPH1	NM_152745	Body
cg27125631	0.6884	NXPH3	NM_007225	Body
cg04186868	0.6265	NXPH4	NM_007224	Body
cg04850731	0.628492	NXPH4	NM_007224	Body
cg09093210	0.715496	NXPH4	NM_007224	Body
cg11505661	0.632421	NXPH4	NM_007224	Body
cg12502577	0.765199	NXPH4	NM_007224	Body
cg23649379	0.649014	OCEL1	NM_024578	Body
cg27664687	0.888636	ODZ2	NM_001122679	Body
cg13242944	1.02214	ODZ4	NM_001098816	Body
cg05275229	1.32099	OLFM2	NM_058164	Body
cg09180564	0.929503	OLFM3	NM_058170	Body
cg05554161	0.634375	OLFML2A	NM_182487	Body
cg13678899	0.616097	OLFML2A	NM_182487	Body
cg14405893	0.805641	OLFML2A	NM_182487	Body
cg07569216	0.70084	ONECUT1	NM_004498	Body
cg22711676	1.68651	ONECUT1	NM_004498	Body
cg00196827	0.645923	ONECUT2	NM_004852	Body
cg10835584	1.41025	ONECUT2	NM_004852	Body
cg13518992	0.796871	ONECUT2	NM_004852	Body
cg11876574	0.626422	ONECUT3	NM_001080488	Body
cg22088518	0.797727	ONECUT3	NM_001080488	Body
cg25415246	0.979455	ONECUT3	NM_001080488	Body
cg27028923	1.09335	ONECUT3	NM_001080488	Body
cg11747462	0.673732	OPCML	NM_001012393	Body
cg22629528	0.646593	OPCML	NM_001012393	Body
cg27312388	0.656944	OPCML	NM_001012393	Body
cg17301223	1.5037	OPLAH	NM_017570	Body
cg17698295	4.60385	OPLAH	NM_017570	Body
cg26256223	1.58529	OPLAH	NM_017570	Body
cg02785792	0.644613	OPRD1	NM_000911	Body
cg10139651	0.852519	OSBP2	NM_030758	Body
cg17330672	1.11695	OSBP2	NM_030758	Body
cg26842622	0.677537	OSBP2	NM_030758	Body
cg02172492	2.28758	OSR1	NM_145260	Body
cg09619390	0.887698	OSR1	NM_145260	Body
cg11943209	2.11876	OSR1	NM_145260	Body
cg16752876	3.55723	OSR1	NM_145260	Body
cg17526770	0.792446	OSTalpha	NM_152672	Body
cg07263981	0.770542	OTOF	NM_194248	Body
cg26984928	1.34267	OTOF	NM_194248	Body
cg27305303	0.641994	OTOF	NM_194248	Body
cg12160317	1.90688	OTOP1	NM_177998	Body
cg00638514	1.42811	OTOP3	NM_178233	Body
cg25006521	1.11766	OTOP3	NM_178233	Body
cg21907107	1.29522	OTP	NM_032109	Body
cg07631919	0.697011	OTUB2	NM_023112	Body
cg03822622	0.702298	OTUD7A	NM_130901	Body
cg04875128	4.63477	OTUD7A	NM_130901	Body
cg06404175	3.4763	OXT	NM_000915	Body
cg09774842	2.94174	OXT	NM_000915	Body
cg12099952	2.76058	OXT	NM_000915	Body
cg25034557	0.69198	PACS1	NM_018026	Body
cg14280533	1.15088	PAPLN	NM_173462	Body
cg22638491	0.897416	PAPLN	NM_173462	Body
cg06564860	0.664899	PARD3	NM_019619	Body
cg01781417	0.84908	PARD6G	NM_032510	Body
cg07235805	1.10301	PARD6G	NM_032510	Body
cg04564920	1.33247	PARP15	NM_001113523	Body
cg00890208	1.36226	PAX5	NM_016734	Body
cg02152475	0.948086	PAX5	NM_016734	Body
cg13462843	0.934435	PAX5	NM_016734	Body
cg13482308	1.33474	PAX5	NM_016734	Body
cg13675835	0.736497	PAX5	NM_016734	Body
cg13774019	1.06667	PAX5	NM_016734	Body
cg14306956	0.868267	PAX5	NM_016734	Body
cg14383078	0.769655	PAX5	NM_016734	Body
cg21270847	0.625971	PBX1	NM_002585	Body
cg11804775	1.09011	PBX4	NM_025245	Body
cg07629125	1.05989	PCDH17	NM_001040429	Body
cg24586528	0.642608	PCDH17	NM_001040429	Body
cg12581627	0.746399	PCDH20	NM_022843	Body
cg24196693	0.945003	PCDH21	NM_033100	Body
cg00980058	0.74376	PCNXL2	NM_014801	Body
cg10576245	0.878495	PCNXL2	NM_014801	Body
cg16371229	1.36671	PCNXL2	NM_014801	Body
cg10612492	2.00125	PCOLCE	NM_002593	Body
cg22082800	1.00293	PCOLCE	NM_002593	Body
cg06032090	0.774096	PCSK2	NM_002594	Body
cg14977608	0.755739	PCSK9	NM_174936	Body
cg20990478	0.614262	PDCD6	NM_013232	Body
cg09238899	0.824004	PDE4A	NM_001111307	Body
cg01479912	0.874179	PDIA6	NM_005742	Body
cg01477319	0.643695	PDSS2	NM_020381	Body
cg01622304	0.63555	PDX1	NM_000209	Body
cg26504229	0.834371	PDXK	NM_003681	Body
cg14585415	1.26048	PDZD7	NM_024895	Body
cg21378403	0.633891	PDZD7	NM_024895	Body
cg03769383	0.919345	PDZRN4	NM_001164595	Body
cg22501388	0.662237	PDZRN4	NM_001164595	Body
cg01211283	1.06294	PEBP4	NM_144962	Body
cg08578216	0.931394	PEBP4	NM_144962	Body
cg13521002	0.829039	PEBP4	NM_144962	Body
cg17836177	0.836927	PEBP4	NM_144962	Body
cg24494617	0.8507	PEBP4	NM_144962	Body
cg00804803	0.788757	PEX14	NM_004565	Body
cg08165083	0.672861	PEX14	NM_004565	Body
cg09165170	0.978931	PEX14	NM_004565	Body
cg06508320	2.19835	PEX5L	NM_016559	Body
cg13141009	2.97643	PEX5L	NM_016559	Body
cg06464962	0.864311	PF4V1	NM_002620	Body
cg03683171	0.852098	PFKFB3	NM_001145443	Body
cg03217880	2.33438	PGBD5	NM_024554	Body
cg11176853	1.77113	PGBD5	NM_024554	Body
cg11825002	1.10113	PGBD5	NM_024554	Body
cg15363333	1.26953	PGBD5	NM_024554	Body
cg20699340	1.69285	PGBD5	NM_024554	Body
cg27173510	0.878582	PGBD5	NM_024554	Body
cg05834805	0.806834	PHF19	NM_015651	Body
cg09416588	2.36442	PHLDB3	NM_198850	Body
cg13740135	4.0235	PHLDB3	NM_198850	Body
cg22234855	1.50615	PHLDB3	NM_198850	Body
cg25067547	1.50869	PHLDB3	NM_198850	Body
cg11603759	0.693555	PHOX2A	NM_005169	Body
cg13791841	0.702865	PHOX2A	NM_005169	Body
cg26987660	1.32359	PHOX2A	NM_005169	Body
cg17279125	1.3209	PIK3R6	NM_001010855	Body
cg23009044	0.798307	PIK3R6	NM_001010855	Body
cg05312862	0.913177	PIP5K1C	NM_012398	Body
cg06358131	0.804812	PIP5K1C	NM_012398	Body
cg19423978	0.681336	PIP5K1C	NM_012398	Body
cg27350398	0.656639	PITRM1	NM_014889	Body
cg00630724	1.1703	PITX3	NM_005029	Body
cg05762694	1.03412	PITX3	NM_005029	Body
cg04899300	0.9301	PKD2L2	NM_014386	Body
cg09567674	2.35596	PKD2L2	NM_014386	Body
cg18882156	0.661477	PKDCC	NM_138370	Body
cg21509097	0.794734	PLA2G15	NM_012320	Body
cg09233429	1.85983	PLCB2	NM_004573	Body
cg24868271	1.07595	PLCD1	NM_006225	Body
cg02741440	0.667912	PLCXD3	NM_001005473	Body
cg04124626	0.926551	PLCXD3	NM_001005473	Body
cg05366204	0.643547	PLCXD3	NM_001005473	Body
cg11298627	0.705182	PLCXD3	NM_001005473	Body
cg21580846	1.00407	PLCXD3	NM_001005473	Body
cg20145009	1.91263	PLD4	NM_138790	Body
cg27302507	1.10623	PLD4	NM_138790	Body
cg10059810	3.21954	PLEK2	NM_016445	Body
cg17641252	1.80314	PLEK2	NM_016445	Body
cg00740870	0.695183	PLEKHH1	NM_020715	Body
cg03862414	1.197	PLEKHH3	NM_024927	Body
cg05932042	0.895167	PLEKHH3	NM_024927	Body
cg06654691	1.44368	PLEKHH3	NM_024927	Body
cg07968906	1.4868	PLEKHH3	NM_024927	Body
cg13408214	1.75804	PLEKHH3	NM_024927	Body
cg19987356	3.57584	PLEKHH3	NM_024927	Body
cg20669292	1.39256	PLEKHH3	NM_024927	Body
cg22806907	1.55872	PLEKHH3	NM_024927	Body
cg24375399	1.03226	PLEKHH3	NM_024927	Body
cg24455236	1.02462	PLEKHH3	NM_024927	Body
cg02789965	4.61488	PLK5P	NR_026557	Body
cg06367311	1.608	PLLP	NM_015993	Body
cg23713520	1.20183	PLLP	NM_015993	Body
cg24724583	0.660809	PLXDC1	NM_020405	Body
cg03631457	0.606421	PLXDC2	NM_032812	Body
cg08471739	0.84642	PLXND1	NM_015103	Body
cg01175142	1.88929	PNLIPRP2	NM_005396	Body
cg18699744	3.38762	PNLIPRP2	NM_005396	Body
cg24689026	2.60097	PNLIPRP2	NM_005396	Body
cg01568973	1.28232	PODN	NM_153703	Body
cg16899892	1.30037	PODN	NM_153703	Body
cg02447314	3.42001	POLI	NM_007195	Body
cg06539757	1.86461	POLI	NM_007195	Body
cg13113052	3.14413	POLI	NM_007195	Body
cg07663723	0.685346	POLQ	NM_199420	Body
cg07404485	0.744882	PON1	NM_000446	Body
cg18397073	3.55086	POU2F2	NM_002698	Body
cg02943604	1.12305	PPAPDC1A	NM_001030059	Body
cg09271157	0.756023	PPAPDC1A	NM_001030059	Body
cg10280347	1.04683	PPAPDC1A	NM_001030059	Body
cg22185879	0.621305	PPDPF	NM_024299	Body
cg00805880	5.7816	PPFIA4	NM_015053	Body
cg09396704	1.47358	PPFIA4	NM_015053	Body
cg14084623	0.878592	PPFIA4	NM_015053	Body
cg14640592	0.986901	PPFIA4	NM_015053	Body
cg15618108	1.2964	PPFIA4	NM_015053	Body
cg17862152	1.80762	PPFIA4	NM_015053	Body
cg01643123	1.02648	PPM1H	NM_020700	Body
cg09266771	0.822163	PPM1H	NM_020700	Body
cg08196968	1.21044	PPP1R14A	NM_033256	Body
cg20475550	0.870699	PPP1R3C	NM_005398	Body
cg23909584	1.03232	PPP1R3C	NM_005398	Body
cg09710586	1.48611	PPP2R2C	NM_020416	Body
cg27492467	1.11119	PPP2R2C	NM_020416	Body
cg02108623	0.883365	PRDM1	NM_001198	Body
cg19064302	0.811514	PRDM1	NM_001198	Body
cg13500797	18.0532	PRDM12	NM_021619	Body
cg13726887	1.02248	PRDM12	NM_021619	Body
cg03005087	1.02199	PRDM14	NM_024504	Body
cg07056285	0.882465	PRDM6	NM_001136239	Body
cg12018140	0.811505	PRDM6	NM_001136239	Body
cg26938014	0.629778	PRDM6	NM_001136239	Body
cg27083484	1.17497	PRDM6	NM_001136239	Body
cg18958844	1.03453	PRDXDD1P	NR_027258	Body
cg25116269	0.89106	PRDXDD1P	NR_027258	Body
cg12743970	0.779082	PRKCA	NM_002737	Body
cg00868523	1.39608	PRKCG	NM_002739	Body
cg20721022	0.683081	PRKCG	NM_002739	Body
cg15748507	0.886296	PRLHR	NM_004248	Body
cg08162865	1.70013	PRMT10	NM_138364	Body
cg08621843	0.939203	PROC	NM_000312	Body
cg03313654	0.684996	PRR25	NM_001013638	Body
cg14849065	0.601767	PRRT1	NM_030651	Body
cg24125828	1.14753	PRRT1	NM_030651	Body
cg01142302	0.920252	PRRT3	NM_207351	Body
cg05851542	0.797541	PRRT3	NM_207351	Body
cg09719217	1.58193	PRRT4	NM_001114726	Body
cg12534424	1.38003	PRRT4	NM_001114726	Body
cg19884634	0.803494	PRRT4	NM_001114726	Body
cg14842024	1.03616	PRRX2	NM_016307	Body
cg21208104	0.713278	PRSS12	NM_003619	Body
cg02863489	0.658895	PRSS27	NM_031948	Body
cg10286969	0.69884	PRSS27	NM_031948	Body
cg07483989	0.86297	PRSS3	NM_007343	Body
cg00251618	2.80054	PRSS33	NM_152891	Body
cg00401552	1.44735	PRSS33	NM_152891	Body
cg01125333	3.95389	PRSS33	NM_152891	Body
cg24156555	1.30619	PRSS33	NM_152891	Body
cg00524708	0.89115	PRSS36	NM_173502	Body
cg15760529	0.780852	PRTN3	NM_002777	Body
cg19463169	1.57351	PRTN3	NM_002777	Body
cg21462596	1.40902	PRTN3	NM_002777	Body
cg23525853	2.40015	PRTN3	NM_002777	Body
cg27234823	1.47417	PRTN3	NM_002777	Body
cg01981762	0.75804	PSD	NM_002779	Body
cg09599130	0.862675	PSD	NM_002779	Body
cg11829253	1.02997	PSTPIP1	NM_003978	Body
cg16104837	1.50481	PSTPIP1	NM_003978	Body
cg06530012	0.860804	PSTPIP2	NM_024430	Body
cg22038796	0.722969	PSTPIP2	NM_024430	Body
cg02156769	0.947239	PTGDS	NM_000954	Body
cg11546621	0.82463	PTGDS	NM_000954	Body
cg13796381	3.04988	PTGDS	NM_000954	Body
cg01397939	0.926227	PTGER1	NM_000955	Body
cg04412755	0.877445	PTH1R	NM_000316	Body
cg04663057	0.753433	PTH1R	NM_000316	Body
cg09435674	0.724095	PTH1R	NM_000316	Body
cg11594731	3.57057	PTH1R	NM_000316	Body
cg11733272	1.29312	PTH1R	NM_000316	Body
cg13607709	1.42198	PTH1R	NM_000316	Body
cg21792155	3.49739	PTH1R	NM_000316	Body
cg00386456	0.60064	PTH2	NM_178449	Body
cg05248581	0.857155	PTH2	NM_178449	Body
cg14060828	0.634325	PTH2	NM_178449	Body
cg07488154	0.640532	PTPN21	NM_007039	Body
cg06344544	0.624629	PTPN23	NM_015466	Body
cg01861913	0.600122	PTPRG	NM_002841	Body
cg06968912	1.5645	PTRF	NM_012232	Body
cg03214526	0.771216	PWP1	NM_007062	Body
cg06599209	0.77214	PXDN	NM_012293	Body
cg26689483	0.828777	QDPR	NM_000320	Body
cg00145955	1.07058	QPRT	NM_014298	Body
cg02291245	0.622313	RAB11FIP2	NM_014904	Body
cg26780138	0.653028	RAB11FIP3	NM_014700	Body
cg05358729	0.820055	RAB11FIP4	NM_032932	Body
cg10149836	0.853068	RAB11FIP4	NM_032932	Body
cg21180793	1.58277	RAB3C	NM_138453	Body
cg15589156	1.42357	RAB3IL1	NM_013401	Body
cg00693401	2.70271	RAB40B	NM_006822	Body
cg03276422	1.48448	RAB40B	NM_006822	Body
cg04352305	0.809765	RAB40B	NM_006822	Body
cg07542748	1.12661	RADIL	NM_018059	Body
cg12058390	1.12887	RADIL	NM_018059	Body
cg25007683	1.52764	RADIL	NM_018059	Body
cg09638834	2.78394	RAET1L	NM_130900	Body
cg11851174	1.04099	RAI1	NM_030665	Body
cg24931355	0.646743	RAI1	NM_030665	Body
cg13940444	0.877149	RARG	NM_000966	Body
cg00814985	0.80976	RASA3	NM_007368	Body
cg01215169	0.615022	RASA3	NM_007368	Body
cg04590384	0.85673	RASA3	NM_007368	Body
cg08196138	0.628017	RASA3	NM_007368	Body
cg08286196	0.889177	RASA3	NM_007368	Body
cg08464734	0.99106	RASA3	NM_007368	Body
cg09888049	0.793909	RASA3	NM_007368	Body
cg10124548	0.63007	RASA3	NM_007368	Body
cg14696311	0.963011	RASA3	NM_007368	Body
cg15335728	0.601832	RASA3	NM_007368	Body
cg18532273	0.716869	RASA3	NM_007368	Body
cg21461300	1.00565	RASA3	NM_007368	Body
cg24456744	0.603422	RASA3	NM_007368	Body
cg05139152	0.887174	RASAL1	NM_004658	Body
cg06521025	1.11205	RASAL1	NM_004658	Body
cg10764918	0.737352	RASAL1	NM_004658	Body
cg11264392	1.14577	RASAL3	NM_022904	Body
cg22216196	2.48736	RASAL3	NM_022904	Body
cg22808633	1.99501	RASAL3	NM_022904	Body
cg17906007	0.971802	RASD2	NM_014310	Body
cg08081805	0.756182	RASIP1	NM_017805	Body
cg00397575	0.91039	RASL12	NM_016563	Body
cg23118086	1.20325	RASL12	NM_016563	Body
cg02737384	1.08886	RASSF4	NM_032023	Body
cg11770664	0.887617	RASSF4	NM_032023	Body
cg27139956	1.20049	RASSF4	NM_032023	Body
cg08692733	0.829525	RBM20	NM_001134363	Body
cg20639805	0.75432	RBM20	NM_001134363	Body
[truncated: 1,906 more rows]
