# Supplementary material for: SALL3 expression balance underlies lineage biases in human induced pluripotent stem cell differentiation
Source: Nat Commun. 2019 May 15;10:2175. doi: 10.1038/s41467-019-09511-4 (PMC6520385; doi:10.1038/s41467-019-09511-4)
Supplement: Supplementary file 9 — Supplementary Data 5 [file 41467_2019_9511_MOESM9_ESM.xlsx]

## Sheet: Sheet1
Supplementary Dataset 5. Microarray analysis of SALL3 KD hiPSCs.
A group of genes whose expression level was increased by SALL3 KD						A group of genes whose expression level was decreased by SALL3 KD
Probe Set ID	Gene Symbol	Ave_SALL3 KD	Ave_Control shRNA	Ratio (KD/Control)		Probe Set ID	Gene Symbol	Ave_SALL3 KD	Ave_Control shRNA	Ratio (KD/Control)
1255_g_at	GUCA1A	75.832	35.4116	2.14144		1552389_at	C8orf47	0.867688	2.25672	0.38449
1431_at	CYP2E1	1.33903	0.53413	2.50694		1552390_a_at	C8orf47	3.95662	8.16237	0.484739
1552368_at	CTCFL	2.77532	0.633855	4.37847		1553037_a_at	SYN2	0.312497	1.06115	0.29449
1552417_a_at	NEDD1	13.8957	6.75778	2.05626		1553167_a_at	SEPSECS	2.14193	4.3228	0.495497
1552470_a_at	ABHD11	2.64216	1.28386	2.05798		1554277_s_at	FANCM	1.44107	2.89582	0.497638
1552519_at	ACVR1C	4.34932	1.19512	3.63923		1554287_at	TRIM4	1.34282	2.996	0.448205
1552735_at	PCDHGA4	5.68954	1.12296	5.06655		1554333_at	DNAJA4	0.155173	0.658102	0.235789
1552797_s_at	PROM2	4.68012	2.12795	2.19935		1554334_a_at	DNAJA4	0.544367	2.58315	0.210738
1553148_a_at	SNX13	4.22248	1.83512	2.30092		1554785_at	CCDC82	1.07476	2.32908	0.461452
1553185_at	RASEF	186.526	85.8452	2.17282		1555724_s_at	TAGLN	27.8513	65.7728	0.423447
1553799_at	C15orf33	3.47516	1.08821	3.19346		1556235_at	---	0.589443	1.45261	0.405782
1553987_at	C12orf47	59.9343	28.5976	2.09578		1556261_a_at	---	0.843507	1.89818	0.444376
1554062_at	XG	3.43663	1.40831	2.44024		1556348_at	HEATR1	0.754691	1.8751	0.40248
1554067_at	C12orf66	12.1455	5.19042	2.33998		1556925_at	SMC3	0.496361	1.0421	0.47631
1554068_s_at	C12orf66	3.12819	1.4065	2.22409		1558501_at	DNM3	0.715402	3.28295	0.217914
1554113_a_at	SLC4A8	9.31857	3.93372	2.3689		1558815_at	SORBS2	1.53726	3.26427	0.470935
1554116_s_at	PARP11	1.65315	0.722781	2.28721		1559128_at	HSDL2	0.331493	0.807929	0.410299
1555610_at	AGK	0.844271	0.375205	2.25016		1559514_at	LOC100132077	0.306991	2.25656	0.136044
1556037_s_at	HHIP	7.10491	3.18243	2.23254		1559528_at	LOC100129917	0.395806	0.88507	0.447203
1556121_at	NAP1L1	86.5184	42.2182	2.04931		1560020_at	DNAJC13	0.749767	1.60617	0.466803
1556597_a_at	LOC284513	1.78911	0.89012	2.00996		1565823_at	SEPT7	2.74409	8.65285	0.317132
1556643_at	FAM125A	3.02338	1.32647	2.27926		1569782_at	---	0.384133	0.890548	0.431344
1556725_a_at	LOC100288490	3.7429	1.3332	2.80746		1569854_at	---	0.306116	0.843125	0.363073
1557021_s_at	LOC100507250	1.46344	0.444348	3.29347		1569868_s_at	EME2	4.99518	10.2621	0.486762
1557117_at	---	1.59656	0.576581	2.76902		1569916_at	---	0.18502	0.691704	0.267484
1557118_a_at	---	1.38907	0.554549	2.50486		1570032_at	AP3B2	2.32957	5.05858	0.460519
1557215_at	---	12.1991	0.348728	34.9815		200952_s_at	CCND2	2.97226	6.30479	0.471428
1557302_at	ZNF585B	13.0421	4.63718	2.81251		201012_at	ANXA1	1.3257	7.37902	0.179658
1557309_at	DENND1B	1.39634	0.44153	3.16249		201147_s_at	TIMP3	1.06133	2.47531	0.428765
1557429_s_at	C15orf33	2.74469	0.930005	2.95127		201426_s_at	VIM	29.1163	197.624	0.147331
1557738_at	---	0.783827	0.246668	3.17766		201464_x_at	JUN	24.9388	64.4455	0.386975
1558604_a_at	SSBP2	2.92134	1.27847	2.28503		201466_s_at	JUN	3.93252	11.2122	0.350736
1558766_at	---	3.03126	1.49334	2.02985		201590_x_at	ANXA2	79.9227	208.165	0.383939
1558996_at	FOXP1	1.09358	0.365261	2.99396		201798_s_at	MYOF	2.23204	4.64364	0.480665
1559203_s_at	KRAS	1.48138	0.593956	2.49409		202149_at	NEDD9	2.86705	8.22092	0.348751
1559658_at	C15orf29	1.1231	0.541019	2.0759		202242_at	TSPAN7	8.13408	17.2773	0.470797
1560258_a_at	---	2.62922	0.431899	6.08759		202431_s_at	MYC	32.8629	67.4843	0.486971
1560303_at	FKBP4	4.81487	2.35614	2.04354		202628_s_at	SERPINE1	0.495894	3.31084	0.149779
1560305_x_at	FKBP4	3.4141	1.35041	2.5282		202912_at	ADM	127.929	258.854	0.494212
1560542_at	MCM3AP-AS	0.936526	0.324996	2.88165		203000_at	STMN2	0.240643	1.57964	0.15234
1560562_a_at	ZNF677	19.0266	6.05747	3.14102		203001_s_at	STMN2	0.428169	2.41439	0.177341
1560604_at	---	2.01439	0.354853	5.67669		203065_s_at	CAV1	4.48434	12.8248	0.349661
1560739_a_at	---	5.47321	2.44784	2.23593		203465_at	MRPL19	25.0151	58.1888	0.429896
1560782_at	---	1.93204	0.721498	2.67782		203665_at	HMOX1	16.0843	33.0241	0.487046
1561951_at	SLC5A12	1.35293	0.32235	4.19708		203729_at	EMP3	0.966681	4.62245	0.209127
1561985_at	C14orf39	1.46735	0.634755	2.31168		203921_at	CHST2	10.2282	22.6011	0.452553
1562099_at	---	4.55827	1.04005	4.38274		204218_at	C11orf51	7.26208	20.2686	0.358292
1562386_s_at	ZNF501	6.98604	2.64374	2.64249		204320_at	COL11A1	5.96446	13.9682	0.427001
1562497_at	---	5.64386	2.5746	2.19213		204694_at	AFP	5.78698	15.7141	0.368267
1563182_at	ACVR1C	2.26071	0.704742	3.20786		205132_at	ACTC1	31.1252	134.664	0.231132
1564083_at	---	15.8011	3.24569	4.86834		205143_at	NCAN	0.983388	2.18786	0.449475
1564084_at	CAD	1.5546	0.747899	2.07862		205381_at	LRRC17	4.36469	10.5972	0.411871
1564220_a_at	---	3.81096	1.0736	3.54971		205484_at	SIT1	5.30318	12.0922	0.438564
1568612_at	GABRG2	7.18215	1.01892	7.04882		205485_at	RYR1	1.0092	2.09254	0.482285
1568713_a_at	TBC1D1	2.2191	1.06558	2.08253		205547_s_at	TAGLN	37.464	90.824	0.41249
1568817_at	---	2.77862	1.07876	2.57575		205609_at	ANGPT1	1.0161	2.19913	0.462047
1569039_s_at	ZNF677	4.39543	1.91285	2.29784		205645_at	REPS2	1.18514	2.86528	0.413621
1569385_s_at	TET2	1.44574	0.561537	2.57461		205738_s_at	FABP3	18.2316	36.7711	0.495814
1569566_at	TBC1D1	5.29687	1.74714	3.03174		205824_at	HSPB2	0.569463	5.71376	0.0996651
1569736_at	---	1.09415	0.497075	2.20117		206012_at	LEFTY2	1.723	4.32432	0.398444
1569923_s_at	LOC285708	5.21272	1.79057	2.9112		206026_s_at	TNFAIP6	3.34233	8.24039	0.405604
1570198_x_at	---	3.1143	1.49313	2.08576		206157_at	PTX3	2.05994	10.5938	0.194448
1570571_at	CCDC91	2.08898	0.660023	3.16501		206268_at	LEFTY1	3.08987	8.19706	0.376949
200794_x_at	DAZAP2	104.716	38.1596	2.74417		206432_at	HAS2	1.10727	2.38723	0.463828
200894_s_at	FKBP4	78.1443	32.7796	2.38393		206595_at	CST6	2.33949	4.69503	0.498292
200962_at	RPL31	74.6906	35.346	2.11313		206644_at	NR0B1	0.241689	0.66629	0.362739
201008_s_at	TXNIP	14.2516	4.26538	3.34123		206702_at	TEK	7.21108	18.7362	0.384875
201009_s_at	TXNIP	32.2693	11.2664	2.8642		206806_at	DGKI	0.65763	1.4293	0.460106
201010_s_at	TXNIP	58.6097	16.4762	3.55723		206932_at	CH25H	1.31692	3.60556	0.365247
201346_at	ADIPOR2	69.5927	34.6586	2.00795		207008_at	CXCR2	1.15515	3.03861	0.380157
201427_s_at	SEPP1	119.497	36.1633	3.30437		207109_at	POU2F3	1.40291	3.40348	0.4122
201428_at	CLDN4	15.202	3.01991	5.03392		207202_s_at	NR1I2	0.32485	2.71187	0.119788
201505_at	LAMB1	66.073	29.7687	2.21955		207425_s_at	42256	2.18552	6.40117	0.341425
201641_at	BST2	31.506	15.5003	2.03261		207777_s_at	SP140	0.42632	1.26013	0.338315
201810_s_at	SH3BP5	26.6424	10.9844	2.42548		208758_at	ATIC	139.938	319.356	0.438189
201848_s_at	BNIP3	60.3735	23.2805	2.59331		208816_x_at	ANXA2P2	29.1245	76.4774	0.380825
201849_at	BNIP3	179.387	67.2618	2.667		208945_s_at	BECN1	11.885	34.0554	0.34899
202177_at	GAS6	18.3661	8.6599	2.12083		208946_s_at	BECN1	12.7256	34.8355	0.365305
202265_at	BMI1	33.0449	14.2471	2.3194		208985_s_at	EIF3J	31.4203	99.0721	0.317146
202609_at	EPS8	22.9998	11.3644	2.02384		209070_s_at	RGS5	14.207	31.64	0.44902
202856_s_at	SLC16A3	3.72179	1.29291	2.87862		209071_s_at	RGS5	24.6006	53.7091	0.458034
202887_s_at	DDIT4	296.953	117.421	2.52897		209198_s_at	SYT11	7.16497	19.1899	0.373373
203117_s_at	PAN2	16.7567	8.00405	2.09353		209218_at	SQLE	111.27	249.479	0.446012
203227_s_at	TSPAN31	43.4383	19.3788	2.24153		209386_at	TM4SF1	3.02368	6.56389	0.460654
203445_s_at	CTDSP2	137.026	55.5286	2.46766		209392_at	ENPP2	7.76226	15.7917	0.491541
203568_s_at	TRIM38	4.28605	1.94913	2.19896		209570_s_at	D4S234E	7.80892	22.3486	0.349414
203604_at	ZNF516	9.23113	3.70686	2.49028		209719_x_at	SERPINB3	2.50914	6.04585	0.415019
203608_at	ALDH5A1	11.059	5.493	2.01329		209720_s_at	SERPINB3	0.531434	4.3724	0.121543
203666_at	CXCL12	35.465	15.873	2.23429		209873_s_at	PKP3	4.09265	8.19972	0.499121
203799_at	CD302	2.29823	1.03909	2.21177		210015_s_at	MAP2	1.5433	3.6963	0.417524
203913_s_at	HPGD	1.71941	0.760276	2.26156		210073_at	ST8SIA1	0.810371	1.63837	0.494622
204088_at	P2RX4	7.29423	3.35573	2.17366		210413_x_at	SERPINB3 /// SERPINB4	2.5586	8.13011	0.314706
204121_at	GADD45G	12.4552	4.56883	2.72612		210427_x_at	ANXA2	77.6129	211.556	0.366867
204179_at	MB	3.65576	1.69154	2.16121		210764_s_at	CYR61	19.5221	41.2082	0.473745
204212_at	ACOT8	29.7918	14.3494	2.07617		211766_s_at	PNLIPRP2	0.785182	1.97561	0.397439
204326_x_at	MT1X	106.107	46.7814	2.26814		211906_s_at	SERPINB4	0.871876	4.52777	0.192562
204379_s_at	FGFR3	30.9403	11.6613	2.65323		212097_at	CAV1	6.94436	21.6128	0.321307
204457_s_at	GAS1	33.4848	11.6876	2.86499		212233_at	MAP1B	62.7094	160.827	0.389919
204530_s_at	TOX	5.24443	2.3038	2.27642		212255_s_at	ATP2C1	16.1438	39.7368	0.406268
204649_at	TROAP	15.8948	7.6437	2.07947		212364_at	MYO1B	22.6747	66.7954	0.339465
204684_at	NPTX1	84.9302	10.0854	8.42111		213109_at	TNIK	8.75204	18.1188	0.483035
204733_at	KLK6	2.91961	0.900801	3.24113		213139_at	SNAI2	0.850253	1.77993	0.47769
204745_x_at	MT1G	79.4355	25.9351	3.06286		213281_at	JUN	1.25311	3.1314	0.400174
204798_at	MYB	26.6247	12.9215	2.0605		213503_x_at	ANXA2	70.386	201.093	0.350018
204844_at	ENPEP	2.05353	0.692717	2.96445		213562_s_at	SQLE	7.4489	15.1835	0.490593
204850_s_at	DCX	16.0045	6.69042	2.39215		213577_at	SQLE	30.5928	79.2777	0.385894
205051_s_at	KIT	66.5475	30.81	2.15993		213626_at	CBR4	15.0329	37.4049	0.401898
205116_at	LAMA2	2.08232	0.892946	2.33197		213654_at	TAF5L	7.37481	14.93	0.493961
205185_at	SPINK5	7.49628	2.6434	2.83585		214285_at	FABP3	8.60814	17.5608	0.490191
205286_at	TFAP2C	44.7744	13.2229	3.38613		214390_s_at	BCAT1	7.54197	16.5648	0.4553
205303_at	KCNJ8	2.78175	1.19189	2.3339		214452_at	BCAT1	14.4529	39.4827	0.366058
205348_s_at	DYNC1I1	4.34542	1.19058	3.64983		214577_at	MAP1B	3.28641	24.8771	0.132106
205471_s_at	DACH1	1.57231	0.691738	2.27299		214600_at	TEAD1	4.26905	8.79247	0.485535
205532_s_at	CDH6	2.49912	1.19969	2.08315		215034_s_at	TM4SF1	0.911449	2.26654	0.402132
205535_s_at	PCDH7	1.90452	0.806022	2.36286		215171_s_at	TIMM17A	69.2063	206.704	0.334809
205569_at	LAMP3	2.74173	0.933195	2.938		215389_s_at	TNNT2	0.815526	2.63216	0.309831
205719_s_at	PAH	19.7643	6.69103	2.95385		215495_s_at	SAMD4A	0.938736	2.55867	0.366884
205789_at	CD1D	4.84628	1.88862	2.56604		216070_at	---	0.289329	0.721625	0.400941
206051_at	ELAVL4	3.01971	1.41481	2.13436		217075_x_at	MLL4	0.192328	0.755501	0.25457
206062_at	GUCA1A	37.1996	16.3573	2.27419		217974_at	TM7SF3	9.59001	21.6793	0.442358
206105_at	AFF2	5.93067	2.95963	2.00386		218273_s_at	PDP1	10.7317	25.0423	0.428544
206209_s_at	CA4	11.0387	5.05856	2.18219		218390_s_at	C10orf84	1.71956	4.42824	0.388318
206219_s_at	VAV1	2.52432	0.853664	2.95704		218643_s_at	CRIPT	3.69571	18.0935	0.204256
206261_at	ZNF239	26.444	11.176	2.36614		219380_x_at	POLH	0.897773	2.32118	0.386775
206271_at	TLR3	6.11851	2.89025	2.11695		219740_at	VASH2	56.9603	120.939	0.470985
206278_at	PTAFR	2.64313	1.09129	2.42202		219742_at	PRR7	1.37139	3.23115	0.424429
206312_at	GUCY2C	3.31574	1.57472	2.10561		219930_at	KLF8	0.881029	2.12638	0.414333
206315_at	CRLF1	5.80437	2.67136	2.17282		220065_at	TNMD	0.963884	2.70474	0.356368
206363_at	MAF	13.6897	3.80116	3.60145		220108_at	GNA14	6.1921	13.211	0.468706
206424_at	CYP26A1	8.43504	3.79487	2.22275		220231_at	C7orf16	25.3602	58.4826	0.433637
206461_x_at	MT1H	109.482	47.8091	2.28997		220727_at	KCNK10	1.76869	3.73511	0.47353
206463_s_at	DHRS2	4.36181	1.82653	2.38804		220817_at	TRPC4	7.55307	23.8152	0.317154
206502_s_at	INSM1	9.87268	3.24587	3.04162		220818_s_at	TRPC4	2.41505	8.94281	0.270055
206591_at	RAG1	1.04774	0.2471	4.24014		221142_s_at	PECR	4.44745	9.67665	0.459607
206710_s_at	EPB41L3	13.3878	4.54247	2.94726		221236_s_at	STMN4	1.02214	2.75505	0.371005
206783_at	FGF4	5.86867	2.66817	2.19952		221577_x_at	GDF15	3.76569	9.01106	0.417896
206849_at	GABRG2	3.97471	1.80113	2.20679		221586_s_at	E2F5	20.6507	45.6541	0.45233
206935_at	PCDH8	10.9941	4.4904	2.44837		221648_s_at	LOC100507192	10.4913	23.3111	0.450054
207029_at	KITLG	1.25964	0.371032	3.39498		222617_s_at	C10orf84	11.5406	27.9142	0.41343
207056_s_at	SLC4A8	4.99697	2.24497	2.22585		222877_at	---	3.77803	10.0043	0.377639
207170_s_at	LETMD1	38.9543	18.6746	2.08595		222881_at	HPSE	1.27444	2.59417	0.491273
207307_at	HTR2C	6.55396	2.77988	2.35764		223159_s_at	NEK6	1.56296	3.25807	0.479721
207308_at	SLCO1A2	10.077	1.51224	6.66361		223243_s_at	EDEM3	16.7321	37.6708	0.444166
207376_at	VENTX	3.17489	1.12618	2.81916		223384_s_at	TRIM4	4.12111	9.23319	0.446336
207447_s_at	MGAT4C	9.10622	3.08385	2.95288		223631_s_at	C19orf33	0.46125	2.49974	0.184519
207480_s_at	MEIS2	2.07374	0.976985	2.12259		223748_at	SLC4A11	8.2966	17.5825	0.471868
207505_at	PRKG2	1.57573	0.78322	2.01187		223908_at	HDAC8	2.4393	6.62337	0.368286
207761_s_at	METTL7A	85.585	32.1077	2.66556		224169_at	NPFFR2	3.23925	8.00046	0.404884
207836_s_at	RBPMS	117.687	50.0645	2.35071		224219_s_at	TRPC4	1.75322	6.19666	0.282929
207852_at	CXCL5	2.87121	0.910356	3.15394		224220_x_at	TRPC4	2.39862	5.43273	0.441513
207963_at	C6orf54	7.20755	1.71373	4.20578		224964_s_at	GNG2	13.8735	40.6062	0.341661
208018_s_at	HCK	1.54817	0.267134	5.79548		225061_at	DNAJA4	0.73297	7.33936	0.0998684
208019_at	ZNF157	1.93356	0.938415	2.06046		225262_at	FOSL2	1.06115	2.49797	0.424802
208144_s_at	---	1.39453	0.610095	2.28576		225421_at	PM20D2	19.3171	40.573	0.476107
208581_x_at	MT1X	103.404	39.1602	2.64054		225442_at	DDR2	3.2603	6.81861	0.478148
208806_at	CHD3	1.63738	0.233788	7.0037		225664_at	COL12A1	1.942	4.57204	0.424757
208885_at	LCP1	37.0617	3.60765	10.2731		225728_at	SORBS2	7.65796	16.2608	0.470946
208886_at	H1F0	74.7569	33.837	2.20933		225799_at	LOC541471 /// NCRNA00152	21.8579	51.4032	0.425224
208937_s_at	ID1	186.045	77.558	2.39879		226084_at	MAP1B	31.419	129.917	0.241839
209016_s_at	KRT7	12.271	3.98245	3.08127		226408_at	TEAD2	16.8949	44.9979	0.37546
209160_at	AKR1C3	27.7909	10.788	2.57608		226504_at	FAM109B	1.74965	3.63742	0.481015
209291_at	ID4	41.8346	20.548	2.03594		226673_at	SH2D3C	3.30318	8.98637	0.367576
209292_at	ID4	7.1676	3.10792	2.30624		226751_at	CNRIP1	2.57065	7.11113	0.361497
209309_at	AZGP1	0.912198	0.158978	5.7379		226760_at	MBTPS2	28.8614	67.772	0.42586
209334_s_at	PSMD9	4.09354	1.6682	2.45387		227029_at	FAM177A1	11.0634	25.8306	0.428306
209343_at	EFHD1	2.90321	1.43141	2.02821		227317_at	LMCD1	0.779155	1.84052	0.423333
209348_s_at	MAF	10.9582	4.40029	2.49035		227561_at	DDR2	3.29401	6.66283	0.494386
209383_at	DDIT3	20.4885	9.41739	2.1756		227727_at	MRGPRF	7.10952	18.0516	0.393844
209458_x_at	HBA1 /// HBA2	7.03686	1.13183	6.21726		227826_s_at	---	25.5328	55.7393	0.458076
209469_at	GPM6A	5.27101	2.37744	2.21709		227827_at	---	18.3226	42.4536	0.431591
209518_at	SMARCD1	36.672	16.3235	2.24657		227976_at	LOC644538	1.26578	2.97691	0.425199
209558_s_at	HIP1R	8.92196	3.66632	2.43349		228153_at	RNF144B	10.5644	23.7086	0.445594
209590_at	BMP7	11.6787	1.70935	6.83227		228445_at	AIFM2	1.7672	4.2975	0.411217
209591_s_at	BMP7	3.98937	1.12997	3.5305		228563_at	GJC1	21.1425	45.5279	0.464386
209699_x_at	AKR1C2	11.13	5.24728	2.1211		229225_at	NRP2	5.07076	10.4259	0.486361
209703_x_at	METTL7A	8.95368	4.23771	2.11286		229228_at	CREB5	1.36017	3.37621	0.40287
209733_at	MID2	5.28599	2.18709	2.4169		229256_at	PGM2L1	14.5859	31.8125	0.458496
209806_at	HIST1H2BK	127.07	53.6096	2.37028		229553_at	PGM2L1	29.4482	59.9061	0.491573
209858_x_at	MPPE1	16.66	8.01702	2.07808		229916_at	ENPP6	0.275825	0.814677	0.33857
209869_at	ADRA2A	34.1615	13.5405	2.52292		229978_at	SHISA9	20.9589	49.2115	0.425895
209930_s_at	NFE2	3.50786	1.14172	3.07245		230061_at	TM4SF18	1.60646	3.79607	0.42319
209975_at	CYP2E1	2.21111	0.357992	6.17641		230463_at	---	0.924454	4.28048	0.21597
210366_at	SLCO1B1	3.23404	0.539429	5.9953		230630_at	AK4	16.7044	40.5815	0.411625
210377_at	ACSM3	3.8162	1.73022	2.20561		231207_at	---	5.06805	12.4547	0.40692
210402_at	KCNJ1	1.24184	0.546147	2.27381		231839_at	PDE12	11.0655	25.3397	0.436685
210445_at	FABP6	13.9048	6.88692	2.01902		231878_at	C16orf53	7.50704	17.5066	0.428811
210524_x_at	---	41.812	11.4334	3.65701		232047_at	---	0.428312	1.14102	0.375377
210742_at	CDC14A	0.966037	0.261716	3.69117		232629_at	PROK2	1.27808	2.55939	0.499368
211105_s_at	NFATC1	5.4502	2.38938	2.28101		232781_at	---	3.77456	10.4559	0.360998
211456_x_at	MT1P2	106.146	30.1352	3.52234		233002_at	PPP4R4	4.13077	8.72031	0.473696
211480_s_at	SLCO1A2	11.2324	1.11144	10.1061		233419_at	---	0.546235	1.1069	0.493483
211548_s_at	HPGD	1.81853	0.671017	2.7101		234947_s_at	C10orf84	5.09351	15.4294	0.330118
211651_s_at	LAMB1	43.0351	17.4431	2.46717		235000_at	LPP	1.28111	2.75111	0.465669
211732_x_at	HNMT	3.69256	1.52539	2.42072		235149_at	PGM2L1	1.60294	5.63144	0.284642
211745_x_at	HBA1 /// HBA2	6.46847	2.25478	2.86878		235437_at	---	2.49594	5.33698	0.467669
211776_s_at	EPB41L3	7.09986	2.49883	2.84128		235852_at	STON2	1.4074	2.97349	0.473315
211804_s_at	CDK2	5.32189	2.18826	2.43202		236491_at	BCL2L10	0.854182	2.55859	0.333849
212139_at	GCN1L1	121.704	35.6247	3.41627		236576_at	---	0.53262	1.27695	0.417103
212161_at	AP2A2	4.00229	1.9139	2.09117		236714_at	---	5.76115	23.1748	0.248596
212182_at	NUDT4 /// NUDT4P1	1.21415	0.147612	8.22533		237206_at	MYOCD	0.688282	3.23463	0.212786
212185_x_at	MT2A	129.838	52.903	2.45426		237598_at	SEC1	1.29902	3.29017	0.394817
212334_at	GNS	74.1439	33.9046	2.18684		238018_at	FAM150B	7.58837	16.3034	0.465446
212335_at	GNS	12.8547	6.33875	2.02796		238194_at	---	8.38834	33.8552	0.247771
212414_s_at	GLYR1 /// SEPT6	41.3865	20.0296	2.06626		238322_s_at	TEAD2	1.21873	3.09523	0.393744
212580_at	ERAP1	1.58025	0.684298	2.3093		238452_at	FCRLB	0.641137	1.44126	0.444845
212681_at	EPB41L3	13.7414	4.29378	3.20031		238687_x_at	ZNF770	0.812516	1.94808	0.417086
212686_at	PPM1H	81.6506	33.9093	2.40791		238751_at	---	13.52	31.838	0.424648
212755_at	MON2	2.66344	0.963023	2.76571		238914_at	DCC	0.278819	0.870712	0.32022
212801_at	CIT	23.137	11.2287	2.06052		239349_at	C1QTNF7	0.452391	0.956327	0.47305
212843_at	NCAM1	5.63427	2.69034	2.09426		239596_at	SLC30A7	1.39187	2.88928	0.481736
212859_x_at	MT1E	81.6188	26.1206	3.12468		239872_at	---	0.180192	0.893151	0.201749
212993_at	NACC2	44.8246	21.3905	2.09554		240559_at	IZUMO2	1.37597	3.61872	0.380236
213145_at	FBXL14	54.4872	23.5287	2.31577		241679_at	---	0.523695	1.43446	0.365082
213197_at	ASTN1	4.06039	1.96554	2.06579		241772_at	---	9.91477	22.8984	0.432989
213198_at	ACVR1B	60.203	29.5811	2.03519		241782_at	NEBL	0.264904	0.773116	0.342645
213215_at	AP3S2	13.0706	6.21678	2.10247		241925_x_at	---	0.904754	2.15988	0.418892
213222_at	PLCB1	38.1296	8.19633	4.65203		242161_at	---	0.218494	0.645273	0.338608
213413_at	STON1	18.5171	8.17702	2.26453		242906_at	---	0.317381	0.908783	0.349237
213415_at	CLIC2	1.3428	0.336582	3.98951		242970_at	DIP2B	0.29486	1.17203	0.251581
213434_at	STX2	33.1788	14.8382	2.23604		243172_at	---	0.543284	1.14522	0.474392
213500_at	---	8.11255	3.24788	2.4978		243186_at	FAM117B	0.381559	1.95951	0.194722
213519_s_at	LAMA2	3.24647	1.19816	2.70955		244121_at	UBR3	0.105423	0.639998	0.164724
213629_x_at	MT1F	45.0183	15.6793	2.87118		244385_at	KDM4C	0.536651	1.4545	0.368958
213658_at	---	2.12738	0.922333	2.30652		39318_at	TCL1A	0.822254	2.85153	0.288356
213666_at	SEPT6	18.3884	4.8808	3.76749		39966_at	CSPG5	9.49668	24.0218	0.395336
213672_at	MARS	5.58015	2.51029	2.22291
213727_x_at	MPPE1	16.1203	7.82798	2.05932
213780_at	TCHH	1.11581	0.151299	7.37489
213908_at	WHAMML1 /// WHAMML2	1.3245	0.33518	3.9516
214111_at	OPCML	2.712	0.526393	5.15205
214254_at	MAGEA4	3.54619	0.984508	3.60199
214321_at	NOV	2.61548	0.65768	3.97683
214331_at	TSFM	13.473	6.44014	2.09203
214414_x_at	HBA1 /// HBA2	9.33745	2.5797	3.61958
214567_s_at	XCL1 /// XCL2	2.12476	0.125302	16.957
214586_at	GPR37	1.16652	0.220524	5.28973
214596_at	CHRM3	14.1195	6.20536	2.27537
214791_at	SP140L	6.30487	0.690401	9.13219
214871_x_at	LOC100287590	2.06931	0.901665	2.29499
214974_x_at	CXCL5	287.738	75.6731	3.80238
215101_s_at	CXCL5	44.3546	8.9411	4.96075
215201_at	REPS1	1.43193	0.474165	3.0199
215283_at	LOC339290	4.89211	2.43011	2.01312
215731_s_at	MPHOSPH9	18.4638	8.21034	2.24884
215933_s_at	HHEX	3.61023	1.37729	2.62126
216232_s_at	GCN1L1	33.9927	11.9024	2.85595
216336_x_at	LOC100505584 /// MT1E	35.1217	13.3896	2.62306
216662_at	MYO7B	1.16841	0.469382	2.48926
216874_at	DKFZp686O1327	4.11975	0.860761	4.78617
217165_x_at	MT1F	54.3445	19.6731	2.76237
217506_at	LOC339290	5.0069	2.11983	2.36193
217578_at	---	0.620727	0.188343	3.29573
217867_x_at	BACE2	7.82231	3.78982	2.06403
218048_at	COMMD3	7.99547	3.89074	2.055
218186_at	RAB25	32.2054	15.4755	2.08106
218268_at	TBC1D15	71.6334	24.1024	2.97204
218445_at	H2AFY2	16.207	3.61075	4.48854
218454_at	PLBD1	38.7385	14.5446	2.66344
218589_at	LPAR6	1.95216	0.970149	2.01222
218628_at	CCDC53	28.2788	11.9869	2.35915
218685_s_at	SMUG1	14.6808	6.39863	2.29437
218717_s_at	LEPREL1	88.6602	38.6388	2.29459
218764_at	PRKCH	20.2583	9.01747	2.24656
218872_at	TESC	32.3232	13.8595	2.3322
218983_at	C1RL	10.4633	4.83394	2.16455
219076_s_at	PXMP2	37.6003	17.6056	2.1357
219209_at	IFIH1	1.89385	0.75633	2.504
219266_at	ZNF350	8.51427	3.66616	2.32239
219714_s_at	CACNA2D3	3.04586	1.51049	2.01648
219764_at	FZD10	3.23618	1.28917	2.51028
219801_at	ZNF34	5.73353	2.49642	2.2967
219807_x_at	RAB4B	7.5537	3.27345	2.30756
219814_at	MBNL3	8.36641	3.05656	2.7372
219895_at	FAM70A	7.28209	3.01185	2.41782
219956_at	GALNT6	5.55226	2.46032	2.25672
220134_x_at	FAM176B	4.19536	1.55399	2.69974
220488_s_at	BCAS3	10.5748	3.9833	2.65479
220565_at	CCR10	1.97003	0.919955	2.14145
220717_at	ADAMTS20	2.80476	1.20607	2.32553
220753_s_at	CRYL1	7.59175	3.67402	2.06633
220755_s_at	C6orf48	268.539	100.321	2.6768
221319_at	PCDHB8	1.50265	0.599502	2.50649
221408_x_at	PCDHB12	5.36958	1.6212	3.31211
221450_x_at	PCDHB13	6.08436	2.02342	3.00697
221558_s_at	LEF1	6.33799	2.36835	2.67612
221704_s_at	VPS37B	15.4805	5.78402	2.67643
221710_x_at	FAM176B	4.93144	1.57259	3.13587
221801_x_at	NEFL	7.00866	3.49545	2.00508
221834_at	LONP2	2.59463	1.16419	2.22869
221908_at	RNFT2	30.8344	15.1746	2.03197
221916_at	NEFL	86.9886	41.0755	2.11777
221919_at	LOC100506653	21.5515	10.0463	2.14523
221958_s_at	WLS	2.92345	1.14868	2.54506
221965_at	MPHOSPH9	22.4291	10.3655	2.16382
222018_at	NACA	10.4175	3.76552	2.76656
222135_at	ZNF814	1.36522	0.610492	2.23626
222138_s_at	WDR13	13.0662	6.52127	2.00362
222150_s_at	PION	1.49102	0.302776	4.92449
222248_s_at	SIRT4	2.87003	1.20339	2.38495
222325_at	---	6.4586	2.40197	2.68888
222662_at	PPP1R3B	80.8628	40.1263	2.01521
222719_s_at	PDGFC	1.33653	0.0983074	13.5955
222776_at	MAGOHB	12.3289	5.98986	2.0583
222849_s_at	SCRN3	29.271	12.1264	2.41381
222941_at	USP46	9.54839	4.42781	2.15646
223089_at	VEZT	38.5927	18.2767	2.11157
223471_at	RAB3IP	72.4603	25.349	2.8585
223580_at	SPSB2	23.4776	7.53551	3.11559
223588_at	THAP2	2.54269	1.18181	2.15153
223629_at	PCDHB5	65.5536	4.33336	15.1276
223654_s_at	CELF4	4.8933	2.02968	2.41087
223753_s_at	CFC1 /// CFC1B	7.27252	1.81259	4.01224
223854_at	PCDHB10	8.97038	3.20595	2.79804
224215_s_at	DLL1	6.15315	2.30077	2.67438
224296_x_at	---	0.412804	0.127675	3.23325
224365_s_at	TIGD7	22.2634	7.77018	2.86524
224901_at	SCD5	3.6487	1.78773	2.04097
225016_at	APCDD1	2.66924	0.966926	2.76055
225073_at	PPHLN1	214.146	106.169	2.01703
225136_at	PLEKHA2	9.394	4.03283	2.32938
225283_at	ARRDC4	27.0876	11.5282	2.34968
225341_at	MTERFD3	13.843	5.87526	2.35616
225469_at	LYRM5	43.6688	16.7998	2.59936
225521_at	ANAPC7	17.0853	8.49134	2.01208
225524_at	ANTXR2	17.2622	6.61909	2.60794
225604_s_at	GLIPR2	15.6206	7.46324	2.09301
225759_x_at	CLMN	2.53862	1.08616	2.33724
225978_at	RIMKLB	39.0838	18.5023	2.11238
225999_at	RIMKLB	45.3598	22.4705	2.01863
226068_at	SYK	5.10656	1.76672	2.89042
226143_at	RAI1	4.84399	2.07145	2.33846
226164_x_at	RIMKLB	20.6733	8.35813	2.47344
226213_at	ERBB3	100.082	46.2287	2.16493
226302_at	ATP8B1	8.04487	3.20213	2.51235
226403_at	TMC4	3.69155	1.52842	2.41527
226436_at	RASSF4	16.7849	5.81006	2.88893
226452_at	PDK1	56.8538	25.0381	2.27069
226568_at	FAM102B	66.2311	32.1115	2.06253
226665_at	AHSA2	7.474	3.12913	2.38852
226713_at	CCDC50	7.25183	3.50788	2.06729
226769_at	FIBIN	2.88659	1.42739	2.02228
226806_s_at	NFIA	1.92432	0.0839025	22.9352
226844_at	MOBKL2B	86.4044	43.0163	2.00864
226852_at	MTA3	5.77686	2.84061	2.03366
226857_at	ARHGEF19	11.1842	5.42794	2.06048
227007_at	TMCO4	2.59044	0.519432	4.98706
227038_at	SGMS2	5.82743	2.76487	2.10767
227051_at	---	2.26229	0.879708	2.57164
227058_at	C13orf33	13.0903	3.33669	3.92314
227099_s_at	C11orf96	5.10553	1.77323	2.87922
227155_at	LMO4	3.30802	1.64337	2.01295
227174_at	WDR72	53.4274	6.60006	8.09498
227206_at	NDUFA10	2.46224	1.00582	2.44798
227307_at	TSPAN18	7.63529	3.62441	2.10663
227320_at	FAM101A	11.4571	5.09541	2.24852
227572_at	USP30	15.5956	6.35929	2.45241
227620_at	SLC44A1	11.2661	5.35827	2.10256
227670_at	ZNF75A	40.6211	16.1887	2.50923
227674_at	ZNF585A	14.5958	4.92295	2.96484
227678_at	XRCC6BP1	27.1466	13.3238	2.03745
227711_at	GTSF1	3.66602	1.6458	2.22751
227746_at	ELAVL1	4.54603	2.19824	2.06803
227751_at	PDCD5	2.6204	1.09859	2.38525
227833_s_at	MBD6	26.9918	11.8994	2.26834
227850_x_at	CDC42EP5	6.27385	2.0289	3.09225
227929_at	---	50.5176	16.8705	2.99443
227963_at	---	2.11233	0.929706	2.27205
227978_s_at	ZADH2	1.79685	0.850813	2.11192
227983_at	RILPL2	19.6814	9.56074	2.05856
228032_s_at	DENND1B	4.35283	1.90345	2.28681
228144_at	ZNF300	28.4911	7.88193	3.61474
228243_at	---	2.08174	0.890773	2.33701
228245_s_at	LOC100509231 /// LOC100509288 /// OVOS2	37.2178	15.3292	2.4279
228302_x_at	CAMK2N1	2.31564	0.73753	3.13972
228307_at	EMILIN3	5.32238	2.57578	2.06631
228375_at	IGSF11	7.19823	1.99444	3.60915
228377_at	KLHL14	5.91209	2.57999	2.29152
228464_at	---	12.1478	4.31056	2.81814
228507_at	---	15.4577	5.19208	2.97717
228551_at	DENND5B	13.7482	6.70439	2.05062
228575_at	IL20RB	3.07781	1.31005	2.34939
228598_at	DPP10	14.8213	6.96039	2.12938
228603_at	ACTR3	23.1462	11.5301	2.00745
228646_at	PPP1R1C	9.32978	3.21753	2.89968
228647_at	LOC100049716	5.07998	2.30231	2.20647
228716_at	THRB	18.9503	5.65946	3.34843
228772_at	HNMT	5.00618	1.47154	3.40199
228782_at	SCGB3A2	18.6254	7.14019	2.60853
228821_at	ST6GAL2	23.5454	11.1717	2.1076
228950_s_at	WLS	1.42402	0.412384	3.45314
228974_at	---	53.2834	17.6691	3.01562
229127_at	JAM2	6.99522	3.0722	2.27694
229160_at	MUM1L1	10.9065	3.71589	2.93509
229167_at	---	8.1947	3.80485	2.15375
229354_at	AHRR	4.89922	1.75725	2.78801
229468_at	CDK3	20.4003	9.24885	2.20571
229485_x_at	SHISA3	23.1294	9.53732	2.42515
229533_x_at	ZNF680	38.614	16.6266	2.32242
229537_at	LMO4	3.85823	1.46124	2.64038
229569_at	---	17.0952	7.39456	2.31186
229620_at	---	3.11232	1.1966	2.60098
229638_at	IRX3	8.06874	3.12429	2.58258
229641_at	CCBE1	10.5378	3.84386	2.74147
229657_at	THRB	5.64458	1.7573	3.21207
229730_at	SMTNL2	4.52475	2.00046	2.26185
229746_x_at	LOC100505876	56.3197	25.9787	2.16792
229761_at	LOC440173	21.6149	4.17243	5.18042
229782_at	RMST	70.6359	23.8487	2.96184
229794_at	ZNF585A	6.76703	2.69109	2.5146
229809_at	POU6F1	1.88664	0.88661	2.12793
229830_at	PDGFA	12.9287	6.33923	2.03948
229889_at	C17orf76	7.64776	2.48419	3.07858
229927_at	LEMD1	5.37726	2.29082	2.34731
229947_at	PI15	1.56272	0.42985	3.6355
230072_at	TBC1D15	13.114	4.67319	2.80622
230158_at	DPY19L2	3.94756	1.8876	2.09131
230168_at	---	4.6589	2.3099	2.01693
230195_at	LOC100131138	73.2971	33.482	2.18915
230235_at	MCTS1	3.08758	1.21262	2.54621
230236_at	TDRG1	7.97032	3.97532	2.00495
230360_at	GLDN	3.66514	0.795195	4.60911
230380_at	LOC100289049	5.86849	2.41787	2.42713
230482_at	ST6GALNAC5	2.56333	1.24513	2.05868
230552_at	LOC100134317 /// LOC284412	2.27509	0.94219	2.41468
230605_at	---	4.56246	2.03209	2.24521
230657_at	---	1.59786	0.685867	2.32969
230695_s_at	RSPH9	2.12554	0.826943	2.57036
230742_at	---	1.70063	0.810793	2.09749
230763_at	SPATA17	2.74758	1.07322	2.56013
230809_at	---	4.17939	0.85317	4.89866
230839_at	PRMT8	3.31701	1.33376	2.48695
230889_at	LOC645321	11.2815	5.42627	2.07905
230917_at	---	4.84434	1.80881	2.67819
231069_at	---	9.32075	4.39082	2.12278
231337_at	LOC100505498	3.06096	0.669553	4.57165
231399_at	RAB3IP	3.26787	1.51756	2.15338
231424_at	SLC5A12	2.46531	0.523515	4.70914
231515_at	---	5.29832	2.54132	2.08487
231576_at	ETNK1	5.85176	2.73867	2.13672
231640_at	---	1.81885	0.250971	7.24725
231725_at	PCDHB2	53.6962	25.9457	2.06956
231789_at	PCDHB15	14.3874	1.44461	9.95938
231916_at	NOS1	5.46798	2.04048	2.67976
231925_at	---	57.4296	27.5289	2.08616
231964_at	---	17.4134	8.42771	2.06621
231967_at	PHF20L1	4.77235	2.23701	2.13336
231979_at	---	1.77816	0.682382	2.60581
232004_at	HNRNPR	18.9374	7.16386	2.64347
232099_at	PCDHB16	9.26145	0.702446	13.1846
232158_x_at	NIPAL1	3.96296	1.57757	2.51207
232182_at	LOC286272	1.82144	0.779747	2.33593
232365_at	SIAH1	0.737334	0.304514	2.42135
232641_at	ZNF596	1.94936	0.783358	2.48846
233198_at	GOLGA2B	5.30537	1.79067	2.96278
233205_at	---	2.49314	0.893368	2.79072
233289_at	---	0.997144	0.49632	2.00908
233772_at	---	1.27679	0.402703	3.17055
233841_s_at	SUDS3	79.9729	38.0446	2.10208
234284_at	GNG8	1.22301	0.296593	4.12353
234300_s_at	ZFP28	1.67409	0.784054	2.13517
234724_x_at	PCDHB18	6.49902	1.69312	3.83848
234984_at	NEDD1	73.5902	22.8697	3.2178
235026_at	C12orf66	12.0112	5.15143	2.33163
235144_at	RASEF	16.5149	5.84886	2.82361
235259_at	PACRGL	3.13718	1.47024	2.13379
235337_at	SERTAD4	1.49446	0.588534	2.53929
235366_at	ZNF10	9.47137	4.72286	2.00543
235512_at	CDKL1	0.827132	0.401896	2.05808
235570_at	RBMS3	3.4084	1.12246	3.03655
235599_at	LOC339535	5.87113	0.779991	7.52718
235926_at	---	5.07736	2.39575	2.11932
236032_at	---	11.1662	4.91152	2.27346
236120_at	---	2.80389	1.37697	2.03628
236153_at	---	1.22037	0.395052	3.08913
236158_at	LOC728853	10.4191	4.30281	2.42146
236180_at	---	7.10484	2.04884	3.46774
236261_at	OSBPL6	6.72382	3.08557	2.17912
236287_at	---	1.11	0.219385	5.05961
236300_at	---	7.9336	3.43356	2.3106
236437_at	---	1.98407	0.930525	2.1322
236451_at	---	7.87438	2.25554	3.49113
236632_at	LOC100505470 /// LOC646576	5.4939	2.455	2.23784
236655_at	TPD52	16.5562	6.75091	2.45245
237411_at	ADAMTS6	1.40869	0.595367	2.36608
237449_at	SP8	21.6936	7.09597	3.05718
237476_at	---	2.54386	0.546356	4.65605
237591_at	NCRNA00173	5.29159	1.30515	4.05439
237681_at	---	5.11136	2.52916	2.02097
237936_at	---	1.02367	0.381607	2.68253
238009_at	---	2.81926	1.1082	2.54399
238041_at	TCF12	3.41064	1.659	2.05583
238166_s_at	C17orf51	2.52457	1.18541	2.1297
238254_at	ZNF677	4.22327	1.01021	4.1806
238447_at	RBMS3	4.81772	0.935539	5.14968
238475_at	ALG10B	4.49147	1.63985	2.73895
238484_s_at	SSBP2	3.18525	1.30065	2.44898
238526_at	RAB3IP	14.1467	4.23119	3.34344
238632_at	LOC100505946	18.0543	5.41731	3.3327
238750_at	CCL28	2.64189	1.27851	2.06638
238756_at	GAS2L3	40.4424	19.6755	2.05546
238793_at	TIGD7	15.4306	5.89494	2.6176
238861_at	SSBP2	4.46871	1.36941	3.26325
238952_x_at	ZNF829	6.02027	2.13411	2.82098
238989_at	C1GALT1C1	1.70296	0.684797	2.48681
239108_at	FAR2	45.6072	19.7542	2.30873
239132_at	NOS1	5.40254	1.22612	4.40621
239230_at	HES5	1.65495	0.600975	2.75379
239240_at	---	5.87559	2.93664	2.00078
239515_at	---	5.05828	1.80511	2.8022
239552_at	VWDE	18.9428	9.05183	2.09271
239697_x_at	C3orf67	8.40869	3.17172	2.65114
239781_at	LOC100509655	29.0975	13.4677	2.16053
239799_at	C9orf130	3.28423	1.62415	2.02212
239823_at	---	12.213	5.49722	2.22167
239913_at	SLC10A4	5.84317	2.54015	2.30033
240027_at	LIN7A	3.28428	1.58597	2.07084
240069_at	---	6.1833	1.27907	4.83421
240184_at	---	4.82097	2.31503	2.08247
240445_at	---	4.96578	2.15096	2.30863
240721_at	---	2.53747	0.981074	2.58642
240728_at	PLCB4	1.17088	0.583113	2.00798
240835_at	---	1.35709	0.537065	2.52686
241396_at	NEDD4L	4.43049	1.79265	2.47147
241420_at	---	2.12767	0.65879	3.22967
241436_at	SCNN1G	3.67824	1.20286	3.0579
241484_x_at	---	5.44362	2.26662	2.40164
241550_at	DPPA5	2.61243	0.835463	3.12692
241652_x_at	---	2.59697	1.23541	2.10212
241730_at	MYNN	13.6662	6.66796	2.04954
241803_s_at	LOC401522	5.58031	2.42311	2.30295
241981_at	FAM20A	5.62247	0.958856	5.86372
242002_at	NKAIN2	0.659092	0.148845	4.42803
242069_at	CBX5	15.4985	7.68473	2.01679
242070_at	LOC728485	7.63014	2.323	3.2846
242082_at	MMAB	13.499	5.05893	2.66835
242264_at	---	14.0404	6.07612	2.31075
242324_x_at	CCBE1	4.54854	1.79296	2.5369
242358_at	---	2.76464	1.31754	2.09833
242375_x_at	---	0.869854	0.284531	3.05715
242481_at	---	7.19441	2.90791	2.47408
242488_at	CHRM3	7.7019	2.92357	2.63442
242523_at	---	2.67122	1.27437	2.09611
242909_at	---	10.8311	1.26939	8.53254
242945_at	FAM20A	3.47631	1.12191	3.09856
243016_at	---	2.36291	1.15548	2.04495
243042_at	FAM73A	5.46909	2.59496	2.10758
243141_at	SGMS2	1.88848	0.905497	2.08557
243173_at	CABP7	2.06522	0.83034	2.4872
243221_at	FAM20A	7.88119	2.35074	3.35264
243369_at	---	1.87157	0.924598	2.02419
243790_at	ZNF585A	7.44214	2.34915	3.16801
243880_at	GOSR2	1.34683	0.29884	4.50686
243897_at	---	2.73174	1.11853	2.44226
243907_at	---	1.43823	0.419401	3.42924
243927_x_at	KIAA1429	5.08372	2.17109	2.34155
244317_at	KIAA1324L	6.26932	3.07544	2.03851
244534_at	---	7.05085	3.21093	2.19589
244647_at	---	12.2726	4.95817	2.47523
244674_at	---	1.07901	0.416441	2.59104
244704_at	NFYB	10.1451	4.13414	2.45398
244708_at	FLJ33996	8.26113	3.72629	2.21698
34210_at	CD52	3.82526	1.71847	2.22597
37590_g_at	---	4.68666	2.18043	2.14943
38241_at	BTN3A3	0.698898	0.203857	3.42837
49306_at	RASSF4	5.65417	2.50697	2.25538
49452_at	ACACB	9.56188	4.45263	2.14747
64432_at	C12orf47	51.3616	25.5812	2.00779
